# Supplementary material for: Cleavage and Polyadenylation Specific Factor 1 Promotes Tumor Progression via Alternative Polyadenylation and Splicing in Hepatocellular Carcinoma
Source: Front Cell Dev Biol. 2021 Mar 4;9:616835. doi: 10.3389/fcell.2021.616835 (PMC7969726; doi:10.3389/fcell.2021.616835)
Supplement: Supplementary file 8 [file Data_Sheet_1.XLSX]

## Sheet: B-A.diffSplice.events.dpsi
	ASevent-ASevent_dPSI	ASevent-ASevent_p-val
A1CF;A3:chr10:52573822-52575766:52573798-52575766:-	0.0202567	0.332168
AAAS;A5:chr12:53714476-53715127:53714476-53715255:-	0.0147368	0.345654
AAAS;SE:chr12:53708225-53708535:53708633-53708878:-	0.0146861	0.345654
AAGAB;A5:chr15:67529158-67546752:67529158-67546897:-	-0.0667682	0.201299
AAMDC;SE:chr11:77532287-77552065:77552106-77553525:+	0.0751256	0.127373
AAR2;A5:chr20:34824704-34827743:34824425-34827743:+	0.00560048	0.47952
AAR2;A5:chr20:34824959-34827743:34824888-34827743:+	0.158801	0.175824
AAR2;SE:chr20:34824425-34824804:34824888-34827743:+	-0.083206	0.228438
AAR2;SE:chr20:34824425-34824804:34824959-34827743:+	0.0757296	0.228438
AARS1;SE:chr16:70316687-70319055:70319128-70323324:-	0.00468564	0.446553
ABCF1;A3:chr6:30545690-30545850:30545690-30545853:+	0.00304668	0.457542
ABHD14B;A3:chr3:52005908-52007981:52005714-52007981:-	0.0916337	0.101399
ABHD6;SE:chr3:58223643-58235605:58235669-58242289:+	0.0136064	0.446553
ACAA2;A5:chr18:47329223-47339839:47329223-47340187:-	0.146862	0.0114885
ACAD11;RI:chr3:132297640:132297725-132298336:132298402:-	0.0353459	0.316184
ACAD9;A5:chr3:128598860-128603496:128598684-128603496:+	0.0433807	0.317183
ACADM;A3:chr1:76190502-76194074:76190502-76194086:+	-0.0375277	0.191808
ACBD5;A3:chr10:27529413-27529603:27529403-27529603:-	-0.0989438	0.153846
ACBD5;RI:chr10:27529248:27529403-27529603:27529726:-	-0.152006	0.153846
ACBD5;RI:chr10:27529248:27529413-27529603:27529726:-	-0.122307	0.153846
ACBD5;SE:chr10:27504570-27506909:27507112-27508652:-	0.0755062	0.153846
ACIN1;A3:chr14:23533466-23533564:23533430-23533564:-	-0.0146669	0.307193
ACIN1;SE:chr14:23538826-23540334:23540395-23540636:-	0.04889	0.247253
ACIN1;SE:chr14:23551045-23559191:23559310-23559731:-	-0.0600288	0.247253
ACLY;A3:chr17:40070153-40075133:40070149-40075133:-	0.132116	0.031968
ACLY;SE:chr17:40049427-40052873:40052902-40054002:-	0.0482315	0.104895
ACOT8;A3:chr20:44472411-44472902:44472360-44472902:-	0.0738589	0.174825
ACOT9;SE:chrX:23751334-23752458:23752484-23754036:-	-0.0195617	0.387113
ACOT9;SE:chrX:23751334-23754036:23754133-23761242:-	-0.0498023	0.387113
ACP1;A5:chr2:265007-271866:264984-271866:+	-0.0232061	0.213536
ACP1;MX:chr2:271939-272037:272150-275140:271939-272192:272305-275140:+	0.058248	0.127373
ACP1;SE:chr2:271939-272037:272065-272192:+	-0.0203384	0.301199
ACSL1;SE:chr4:185709885-185724474:185724700-185747070:-	0.192297	0.0104895
ACSL4;SE:chrX:108926604-108939373:108939425-108976368:-	0.116688	0.031968
ACSL5;AF:chr10:114135026:114135300-114154676:114135817:114136206-114154676:+	0.103319	0.0859141
ACTL6A;A5:chr3:179280905-179287612:179280761-179287612:+	0.0618267	0.121878
ACTR1A;SE:chr10:104248895-104250306:104250370-104262357:-	-0.00107966	0.47952
ADD1;A5:chr4:2906835-2909470:2906742-2909470:+	-0.0422947	0.181818
ADK;AF:chr10:75910978:75911101-75960522:75936484:75936644-75960522:+	0.00412672	0.426573
ADORA1;A3:chr1:203098310-203134184:203098310-203134389:+	-0.10142	0.167832
ADORA1;AF:chr1:203096833:203097056-203097913:203097416:203097560-203097913:+	-0.00692042	0.467033
ADORA1;AF:chr1:203096854:203097056-203097913:203097416:203097560-203097913:+	0.100276	0.167832
ADRM1;A5:chr20:60879633-60881253:60879541-60881253:+	-0.00302176	0.478521
ADRM1;SE:chr20:60878105-60878624:60878837-60881253:+	0.155889	0.167333
ADRM1;SE:chr20:60878837-60879517:60879541-60881253:+	-0.050405	0.365468
ADRM1;SE:chr20:60878837-60879517:60879633-60881253:+	-0.0157968	0.365468
ADRM1;SE:chr20:60883234-60883424:60883526-60883711:+	-0.000923464	0.478521
AFMID;SE:chr17:76198832-76200909:76200981-76202027:+	-0.0162957	0.29021
AFMID;SE:chr17:76198832-76202027:76202131-76202992:+	0.0428676	0.247752
AFP;RI:chr4:74320953:74321007-74321348:74321493:+	-0.00991205	0.135864
AGPAT1;AF:chr6:32139282-32143591:32143885:32139282-32144287:32144896:-	0.0196683	0.325674
AGTRAP;A5:chr1:11808667-11810134:11808646-11810134:+	-0.0628166	0.104895
AHCY;A3:chr20:32878267-32878357:32878255-32878357:-	0.00850415	0.405095
AHCY;RI:chr20:32868076:32868456-32868833:32868971:-	-0.00268166	0.405095
AHSG;AL:chr3:186336426-186338375:186339105:186336426-186345390:186345592:+	-0.259356	0.011988
AHSG;MX:chr3:186335139-186336325:186336426-186338375:186335139-186337646:186337729-186338375:+	-0.0113946	0.363636
AHSG;SE:chr3:186335139-186336325:186336426-186337646:+	0.00418214	0.363636
AHSG;SE:chr3:186336426-186337646:186337729-186338375:+	0.0257744	0.175824
AIFM2;SE:chr10:71880355-71880848:71880967-71883161:-	0.0506807	0.0579421
AIG1;AL:chr6:143654582-143660776:143661437:143654582-143663712:143664726:+	-0.125196	0.369006
AIG1;AL:chr6:143654582-143660776:143661438:143654582-143663712:143664726:+	-0.0198259	0.369006
AIG1;SE:chr6:143486320-143605247:143605362-143654419:+	0.0298527	0.369006
AIG1;SE:chr6:143654582-143655215:143655232-143660776:+	0.008163	0.397103
AIG1;SE:chr6:143655232-143656188:143656256-143660776:+	0.0621687	0.369006
AIMP1;AF:chr4:107237114:107237501-107246142:107237604:107237751-107246142:+	0.042637	0.178821
AIMP2;A5:chr7:6049129-6054777:6049009-6054777:+	-0.041002	0.25974
AIMP2;SE:chr7:6049129-6054777:6054983-6057445:+	0.0178422	0.28971
AK2;SE:chr1:33476434-33477675:33477723-33478808:-	-0.0142753	0.451548
AK2;SE:chr1:33480195-33486968:33487062-33487194:-	0.00308676	0.451548
AK4;AF:chr1:65613836:65614235-65656393:65614693:65614823-65656393:+	-0.0012418	0.488511
AK6_and_TAF9;AF:chr5:68662422-68665290:68665338:68662422-68665484:68665652:-	-0.0237859	0.385614
AK6_and_TAF9;AF:chr5:68662422-68665290:68665347:68662422-68665484:68665652:-	-0.00716773	0.385614
AKIP1;SE:chr11:8933218-8934000:8934080-8936373:+	0.0746847	0.124376
AKR1A1;SE:chr1:46016827-46018108:46018235-46027461:+	0.0569383	0.142857
AKR1A1;SE:chr1:46033849-46034157:46034356-46034599:+	0.00410936	0.428571
AKT2;SE:chr19:40762961-40771129:40771258-40791088:-	0.0398824	0.191808
ALAS1;SE:chr3:52232271-52232688:52232864-52233226:+	-0.0140639	0.376124
ALDH8A1;SE:chr6:135240005-135250192:135250353-135253914:-	0.0593376	0.37013
ALDOC;SE:chr17:26902562-26902983:26903038-26903819:-	0.00624927	0.438062
ALG13;A5:chrX:110924652-110925360:110924527-110925360:+	0.0992047	0.128871
ALG3;A5:chr3:183963600-183966533:183963600-183966570:-	0.118627	0.1004
ALG3;AF:chr3:183963600-183966533:183966684:183963600-183967014:183967331:-	-0.0369196	0.251748
ALG3;AF:chr3:183963600-183966570:183966684:183963600-183967014:183967331:-	-0.109069	0.107143
ALKBH2;A3:chr12:109530742-109531052:109530592-109531052:-	-0.0788209	0.242757
ALKBH2;A5:chr12:109530742-109531052:109530742-109531155:-	-0.00895782	0.43956
ALKBH2;SE:chr12:109526317-109527814:109528012-109530312:-	0.0143157	0.43956
AMBP;A5:chr9:116822550-116823094:116822550-116823205:-	0.00337064	0.424575
AMBP;SE:chr9:116822550-116823094:116823378-116823704:-	0.0220573	0.424575
AMBP;SE:chr9:116822550-116823205:116823378-116823704:-	-0.00179678	0.424575
AMD1;SE:chr6:111196418-111208708:111208794-111210060:+	-0.00986449	0.353147
AMPD2;AF:chr1:110162468:110162900-110168284:110163854:110163888-110168284:+	0.361374	0.040959
AMPD2;SE:chr1:110162900-110167925:110168055-110168284:+	0.00855763	0.464036
AMT;A3:chr3:49459704-49459794:49459690-49459794:-	-0.0290335	0.372128
ANAPC11;A5:chr17:79849717-79851428:79849709-79851428:+	0.0207992	0.442467
ANAPC11;A5:chr17:79849717-79852343:79849709-79852343:+	-0.000769803	0.47952
ANAPC11;A5:chr17:79849739-79851428:79849709-79851428:+	0.0317188	0.442467
ANAPC11;A5:chr17:79849739-79851428:79849717-79851428:+	0.0118501	0.442467
ANAPC11;A5:chr17:79849739-79852343:79849709-79852343:+	-0.00929363	0.442467
ANAPC11;A5:chr17:79849739-79852343:79849717-79852343:+	-0.0110164	0.442467
ANAPC11;AF:chr17:79849599:79849717-79851428:79849907:79849982-79851428:+	0.041128	0.442467
ANAPC11;AF:chr17:79849603:79849709-79851428:79849907:79849982-79851428:+	0.0202359	0.442467
ANAPC11;AF:chr17:79849619:79849739-79851428:79849907:79849982-79851428:+	0.0536659	0.442467
ANAPC11;SE:chr17:79849709-79851428:79851490-79852343:+	0.00516177	0.442467
ANAPC11;SE:chr17:79849717-79851428:79851490-79852343:+	0.0271835	0.442467
ANAPC11;SE:chr17:79849739-79851428:79851490-79852343:+	0.050671	0.442467
ANAPC13;A5:chr3:134201773-134204162:134201773-134204543:-	0.0263578	0.395604
ANAPC13;A5:chr3:134201773-134204162:134201773-134204794:-	0.063542	0.302697
ANAPC13;A5:chr3:134201773-134204543:134201773-134204794:-	0.0121356	0.395604
ANAPC15;SE:chr11:71822332-71822458:71822542-71823696:-	0.0136668	0.404096
ANAPC16;A5:chr10:73975896-73983646:73975830-73983646:+	-0.018273	0.386114
ANAPC16;A5:chr10:73975896-73990124:73975830-73990124:+	0.0259144	0.386114
ANAPC16;SE:chr10:73975830-73983646:73983814-73990124:+	-0.0188758	0.386114
ANAPC16;SE:chr10:73975896-73983646:73983814-73990124:+	-0.0706613	0.331668
ANAPC5;A3:chr12:121766300-121768386:121766261-121768386:-	-0.0170197	0.388112
ANAPC5;RI:chr12:121783642:121783834-121784699:121784808:-	0.00642862	0.388112
ANGEL2;AF:chr1:213186760-213188568:213188853:213186760-213188955:213189196:-	-0.00978068	0.459041
ANLN;SE:chr7:36455493-36456689:36456799-36458853:+	0.0796931	0.104396
ANXA5;SE:chr4:122591167-122592702:122592797-122593688:-	0.0116924	0.228771
ANXA6;SE:chr5:150489407-150490188:150490205-150496688:-	0.0125113	0.347153
ANXA7;SE:chr10:75158143-75160561:75160615-75173770:-	-0.0255251	0.206294
AP1B1;A3:chr22:29730399-29734979:29730339-29734979:-	-0.0177355	0.326673
AP1G2;RI:chr14:24035025:24035101-24035273:24035369:-	0.00394583	0.476024
AP1G2;SE:chr14:24035628-24035771:24035895-24036320:-	0.075323	0.274725
AP1M1;SE:chr19:16319988-16321171:16321206-16337232:+	-0.00129914	0.488511
AP2B1;SE:chr17:33984810-33997876:33997917-33998773:+	0.00643001	0.418581
AP2M1;A3:chr3:183898039-183898630:183898039-183898637:+	0.0868927	0.044955
AP2M1;RI:chr3:183900545:183900656-183901270:183901879:+	0.0178085	0.261239
AP2S1;A3:chr19:47342877-47349250:47342835-47349250:-	0.0025901	0.449051
AP2S1;SE:chr19:47342835-47349250:47349399-47354021:-	0.128744	0.025974
AP3M1;A5:chr10:75884282-75885884:75884282-75885906:-	0.0105423	0.426573
AP3M1;A5:chr10:75898140-75910093:75898140-75910513:-	0.0179064	0.426573
AP3M1;SE:chr10:75898140-75898564:75898689-75910513:-	-0.162291	0.0944056
APEX1;A5:chr14:20923553-20923737:20923497-20923737:+	0.0791616	0.025974
APEX2;SE:chrX:55028062-55028684:55028864-55029395:+	0.0422843	0.227273
APH1A;RI:chr1:150237809:150238594-150238933:150239056:-	0.0451324	0.317682
APH1A;SE:chr1:150239878-150240116:150240189-150241098:-	-0.133901	0.317682
APH1A;SE:chr1:150240189-150240357:150240527-150241098:-	0.0211263	0.317682
API5;A3:chr11:43357544-43363978:43357544-43363983:+	0.0447238	0.217782
API5;SE:chr11:43333746-43339971:43340032-43340190:+	0.0447238	0.217782
APMAP;SE:chr20:24944658-24949528:24949720-24950162:-	-0.00901476	0.490509
APMAP;SE:chr20:24959518-24964539:24964655-24973230:-	-0.000298207	0.490509
APOA2;A3:chr1:161192840-161193140:161192784-161193140:-	0.00610928	0.381618
APOA2;RI:chr1:161193140:161193215-161193385:161193418:-	-0.000669918	0.397103
APOO;A3:chrX:23851729-23858430:23851627-23858430:-	0.0354317	0.278721
APRT;A3:chr16:88876248-88876478:88876114-88876478:-	-0.000398193	0.487013
APTX;A3:chr9:32987844-32988081:32987729-32988081:-	-0.0214699	0.418082
APTX;SE:chr9:32987729-32988081:32988127-32989757:-	0.0218139	0.418082
APTX;SE:chr9:32989893-32997241:32997346-33001565:-	-0.0324769	0.418082
ARFGAP2;A3:chr11:47195433-47196566:47195391-47196566:-	-0.0458022	0.250749
ARFIP2;A3:chr11:6501693-6502461:6501653-6502461:-	-0.0137791	0.336663
ARFIP2;RI:chr11:6497756:6498498-6498948:6499122:-	0.0373517	0.255744
ARFIP2;SE:chr11:6501298-6501553:6501653-6502461:-	0.0581935	0.255744
ARFIP2;SE:chr11:6501298-6501553:6501693-6502461:-	0.0443713	0.255744
ARHGAP1;SE:chr11:46702929-46703601:46703732-46709723:-	0.0626811	0.150849
ARHGDIB;A5:chr12:15103658-15103851:15103658-15103940:-	0.0432597	0.354146
ARHGEF1;AF:chr19:42387301:42387356-42392135:42388456:42388560-42392135:+	-0.0685437	0.176823
ARID3B;A3:chr15:74884155-74885476:74884155-74885479:+	-0.00604544	0.471528
ARL16;SE:chr17:79649179-79649521:79649705-79650043:-	0.0361962	0.290709
ARL2-SNX15_and_SNX15;SE:chr11:64795108-64799640:64799675-64799903:+	-0.027165	0.475025
ARL2-SNX15_and_SNX15;SE:chr11:64803135-64806044:64806301-64807158:+	-0.00425992	0.475025
ARL2;SE:chr11:64786205-64787891:64787971-64789193:+	0.00541571	0.438062
ARL4A;AF:chr7:12726500:12726668-12727791:12727258:12727353-12727791:+	-0.0756916	0.116883
ARMC6;SE:chr19:19144739-19144940:19145047-19153520:+	-0.0240371	0.330669
ARMC7;AL:chr17:73106701-73110264:73110928:73106701-73124772:73126323:+	-0.0987083	0.174326
ARMCX3;A3:chrX:100878266-100878776:100878266-100878804:+	-0.0260968	0.362637
ARMCX5;SE:chrX:101854775-101855848:101855960-101856392:+	-0.0217366	0.412088
ARMCX6;RI:chrX:100870116:100870750-100871662:100871756:-	-0.0265639	0.306194
ARPP19;SE:chr15:52849419-52856387:52856443-52861045:-	0.0336432	0.217283
ARRB2;A3:chr17:4623767-4623845:4623767-4623881:+	-0.00511144	0.465035
ARRB2;SE:chr17:4614039-4618308:4618338-4619268:+	0.0759464	0.284715
ARSL;SE:chrX:2876476-2877644:2877929-2878419:-	-0.0273869	0.353147
ASB9;A5:chrX:15262752-15266805:15262752-15266866:-	-0.109574	0.186813
ASGR1;A3:chr17:7081952-7082509:7081907-7082509:-	-0.00284901	0.43956
ASGR1;SE:chr17:7077779-7080149:7080220-7080300:-	0.0157702	0.36039
ASGR1;SE:chr17:7080395-7080529:7080645-7081813:-	0.14707	0.02997
ASGR2;A3:chr17:7017717-7017934:7017629-7017934:-	0.0342203	0.147353
ASGR2;A5:chr17:7011876-7012076:7011876-7012091:-	0.0282032	0.147353
ASGR2;A5:chr17:7012207-7017436:7012207-7017493:-	0.0282032	0.147353
ASGR2;SE:chr17:7011876-7012091:7012207-7017493:-	0.0561819	0.147353
ASH2L;AF:chr8:37963047:37963256-37963896:37963445:37963657-37963896:+	-0.0928437	0.0999001
ASNS;SE:chr7:97499125-97501031:97501308-97501663:-	-0.0167827	0.373127
ASNSD1;A3:chr2:190528680-190530102:190528680-190530148:+	-0.0232142	0.321678
ASS1;SE:chr9:133320382-133325659:133325720-133327611:+	0.0145704	0.35964
ATAD1;A5:chr10:89574369-89577552:89574369-89577924:-	0.129516	0.0584416
ATE1;AF:chr10:123683844-123687359:123687502:123683844-123687862:123687956:-	0.232841	0.012987
ATF2;SE:chr2:175983097-175986172:175986268-175994866:-	0.0063209	0.47952
ATG101;A5:chr12:52464026-52464138:52463832-52464138:+	0.0289088	0.186314
ATG13;MX:chr11:46639440-46639810:46639925-46665829:46639440-46651595:46651650-46665829:+	-0.0331586	0.416084
ATG13;SE:chr11:46639440-46639810:46639925-46651595:+	0.0378911	0.416084
ATG13;SE:chr11:46639440-46639810:46639925-46665829:+	0.0374538	0.416084
ATG13;SE:chr11:46639440-46651595:46651650-46665829:+	0.106003	0.416084
ATG13;SE:chr11:46639925-46651595:46651650-46665829:+	0.0883985	0.416084
ATG16L1;SE:chr2:234181698-234182367:234182423-234183322:+	-0.00776697	0.452547
ATG3;RI:chr3:112251364:112251627-112253116:112253184:-	-0.0626047	0.108392
ATG9A;AF:chr2:220092775-220093732:220094072:220092775-220094257:220094354:-	0.177439	0.161838
ATG9A;AF:chr2:220093207-220093732:220094066:220093207-220094257:220094351:-	0.140002	0.187912
ATG9A;AF:chr2:220093207-220093732:220094066:220093207-220094257:220094358:-	0.236173	0.134865
ATG9A;MX:chr2:220092535-220092644:220092775-220094257:220092535-220093156:220093207-220094257:-	0.180758	0.161838
ATG9A;SE:chr2:220092535-220092644:220092775-220093156:-	0.190213	0.134865
ATG9A;SE:chr2:220092535-220092644:220092775-220094257:-	0.00608656	0.474026
ATG9A;SE:chr2:220092535-220093156:220093207-220094257:-	-0.0185529	0.474026
ATG9A;SE:chr2:220092775-220093156:220093207-220093732:-	-0.128266	0.21953
ATG9A;SE:chr2:220092775-220093156:220093207-220094257:-	-0.0756925	0.289639
ATP5F1B;SE:chr12:57033091-57033764:57033976-57036242:-	-0.000709004	0.428571
ATP5F1B;SE:chr12:57038739-57038955:57039137-57039621:-	0.00516455	0.428571
ATP5F1C;SE:chr10:7830226-7838084:7838118-7839010:+	0.0296042	0.17008
ATP5F1C;SE:chr10:7841157-7841735:7841878-7841990:+	-0.00843774	0.253746
ATP5F1C;SE:chr10:7844817-7848937:7848973-7849622:+	-0.0222535	0.17008
ATP5IF1;A3:chr1:28562963-28564272:28562963-28564348:+	-0.00214122	0.424076
ATP5MC2;A3:chr12:54063898-54066360:54063732-54066360:-	-0.000661291	0.462038
ATP5MC3;RI:chr2:176040991:176043130-176043785:176043978:-	0.000109039	0.495504
ATP5MD;MX:chr10:105152223-105153956:105154151-105156166:105152223-105155503:105155789-105156166:-	-0.0220583	0.422577
ATP5MD;SE:chr10:105152223-105153956:105154151-105156166:-	-0.00259742	0.422577
ATP5MD;SE:chr10:105152223-105155503:105155789-105156166:-	0.000384372	0.42957
ATP5MF;A5:chr7:99057816-99063734:99057816-99063752:-	0.015866	0.18032
ATP5MF;SE:chr7:99055978-99056770:99056886-99057709:-	-0.00649122	0.18032
ATP5PF;SE:chr21:27102112-27106644:27106686-27107164:-	-0.0115839	0.225774
ATP6V0A1;A3:chr17:40622236-40629657:40622236-40629678:+	0.00926762	0.463037
ATP6V0A1;SE:chr17:40665996-40666307:40666478-40673045:+	0.0185518	0.463037
ATP6V0B;SE:chr1:44440779-44441472:44441520-44441762:+	0.0962276	0.0184815
ATP6V0E2;A5:chr7:149575879-149576424:149575835-149576424:+	0.0129547	0.355145
ATP6V0E2;SE:chr7:149572734-149575767:149575835-149576424:+	-0.0955792	0.355145
ATP6V0E2;SE:chr7:149572734-149575767:149575879-149576424:+	-0.0102537	0.355145
ATP6V1G2-DDX39B_and_DDX39B;A3:chr6:31508441-31509727:31508311-31509727:-	-0.00699759	0.330669
ATP6V1G2-DDX39B_and_DDX39B;RI:chr6:31500557:31500688-31503144:31503262:-	0.0236679	0.270729
ATP6V1H;SE:chr8:54714456-54723724:54723777-54727222:-	-0.0195159	0.372627
ATRAID;A5:chr2:27435475-27436045:27435335-27436045:+	0.0149923	0.293706
AUP1;A3:chr2:74754248-74754375:74754186-74754375:-	-0.0144254	0.328671
AUP1;SE:chr2:74755616-74755878:74756062-74756259:-	0.087386	0.0819181
AURKA;A5:chr20:54963258-54966999:54963258-54967210:-	0.0412711	0.411039
AURKA;A5:chr20:54963258-54966999:54963258-54967224:-	-0.0156082	0.468032
AURKA;A5:chr20:54963258-54967210:54963258-54967224:-	-0.0634281	0.411039
AURKA;A5:chr20:54965721-54966999:54965721-54967210:-	0.0489538	0.411039
AURKA;A5:chr20:54965721-54966999:54965721-54967224:-	0.0368346	0.411039
AURKA;A5:chr20:54965721-54967210:54965721-54967224:-	0.005749	0.468032
AURKA;MX:chr20:54963258-54963743:54963840-54967224:54963258-54965612:54965721-54967224:-	0.186112	0.411039
AURKA;SE:chr20:54963258-54963743:54963840-54965612:-	0.00452464	0.468032
AURKA;SE:chr20:54963258-54963743:54963840-54967224:-	0.0480597	0.411039
AURKA;SE:chr20:54963258-54965612:54965721-54966999:-	0.095619	0.411039
AURKA;SE:chr20:54963258-54965612:54965721-54967210:-	0.0292275	0.411039
AURKA;SE:chr20:54963258-54965612:54965721-54967224:-	-0.062698	0.411039
AURKA;SE:chr20:54963840-54965612:54965721-54967224:-	-0.053303	0.411039
AURKB;SE:chr17:8111158-8113495:8113567-8113848:-	0.174682	0.0204795
AZIN1;SE:chr8:103855975-103862227:103862372-103870241:-	0.0990461	0.0639361
B4GALT3;A3:chr1:161145885-161146224:161145864-161146224:-	-0.0324901	0.43956
B4GALT3;A3:chr1:161146369-161147213:161146298-161147213:-	0.00893078	0.43956
BABAM1;A3:chr19:17378336-17379565:17378336-17379603:+	-0.00297414	0.472527
BABAM1;A5:chr19:17378336-17379603:17378325-17379603:+	0.038187	0.464535
BABAM2;SE:chr2:28113709-28115250:28115315-28117400:+	-0.120183	0.128871
BABAM2;SE:chr2:28521358-28532949:28533020-28561317:+	0.0606099	0.162837
BAG4;SE:chr8:38034657-38050206:38050313-38065030:+	0.155315	0.0759241
BAG6;A3:chr6:31612004-31612084:31611971-31612084:-	-0.0426045	0.27668
BAG6;A5:chr6:31619553-31620177:31619553-31620201:-	-0.0412948	0.27668
BAG6;A5:chr6:31619553-31620177:31619553-31620290:-	0.012031	0.420579
BAG6;A5:chr6:31619553-31620201:31619553-31620290:-	0.0417714	0.27668
BAG6;AF:chr6:31619553-31620024:31620141:31619553-31620177:31620428:-	nan	1
BAG6;AF:chr6:31619553-31620024:31620141:31619553-31620177:31620434:-	nan	1
BAG6;AF:chr6:31619553-31620024:31620141:31619553-31620177:31620438:-	0.0606316	0.29526
BAG6;AF:chr6:31619553-31620024:31620141:31619553-31620201:31620432:-	nan	1
BAG6;AF:chr6:31619553-31620024:31620141:31619553-31620201:31620436:-	nan	1
BAG6;AF:chr6:31619553-31620024:31620141:31619553-31620201:31620441:-	0.0523543	0.27668
BAG6;AF:chr6:31619553-31620024:31620141:31619553-31620290:31620434:-	0.124425	0.27668
BAG6;AF:chr6:31619553-31620024:31620141:31619553-31620290:31620436:-	nan	1
BAG6;AF:chr6:31619553-31620024:31620144:31619553-31620177:31620428:-	-0.555232	0.0559441
BAG6;AF:chr6:31619553-31620024:31620144:31619553-31620177:31620434:-	0.149468	0.27668
BAG6;AF:chr6:31619553-31620024:31620144:31619553-31620177:31620438:-	-0.0756075	0.27668
BAG6;AF:chr6:31619553-31620024:31620144:31619553-31620201:31620432:-	0.157445	0.27668
BAG6;AF:chr6:31619553-31620024:31620144:31619553-31620201:31620436:-	-0.586194	0.0559441
BAG6;AF:chr6:31619553-31620024:31620144:31619553-31620201:31620441:-	-0.100014	0.232168
BAG6;AF:chr6:31619553-31620024:31620144:31619553-31620290:31620434:-	-0.0751065	0.29526
BAG6;AF:chr6:31619553-31620024:31620144:31619553-31620290:31620436:-	nan	1
BAG6;AF:chr6:31619553-31620024:31620161:31619553-31620177:31620428:-	nan	1
BAG6;AF:chr6:31619553-31620024:31620161:31619553-31620177:31620434:-	nan	1
BAG6;AF:chr6:31619553-31620024:31620161:31619553-31620177:31620438:-	0.0677504	0.29526
BAG6;AF:chr6:31619553-31620024:31620161:31619553-31620201:31620432:-	nan	1
BAG6;AF:chr6:31619553-31620024:31620161:31619553-31620201:31620436:-	-0.235875	0.273893
BAG6;AF:chr6:31619553-31620024:31620161:31619553-31620201:31620441:-	0.0630456	0.27668
BAG6;AF:chr6:31619553-31620024:31620161:31619553-31620290:31620434:-	0.155908	0.27668
BAG6;AF:chr6:31619553-31620024:31620161:31619553-31620290:31620436:-	nan	1
BAG6;AF:chr6:31619553-31620024:31620168:31619553-31620177:31620428:-	-0.150261	0.190559
BAG6;AF:chr6:31619553-31620024:31620168:31619553-31620177:31620434:-	0.107467	0.260648
BAG6;AF:chr6:31619553-31620024:31620168:31619553-31620177:31620438:-	0.130699	0.190559
BAG6;AF:chr6:31619553-31620024:31620168:31619553-31620201:31620432:-	0.1535	0.190559
BAG6;AF:chr6:31619553-31620024:31620168:31619553-31620201:31620436:-	-0.372213	0.0559441
BAG6;AF:chr6:31619553-31620024:31620168:31619553-31620201:31620441:-	0.15708	0.128671
BAG6;AF:chr6:31619553-31620024:31620168:31619553-31620290:31620434:-	0.0636958	0.27668
BAG6;AF:chr6:31619553-31620024:31620168:31619553-31620290:31620436:-	0.131848	0.220668
BAG6;SE:chr6:31607003-31607277:31607423-31607976:-	0.0159565	0.29526
BAG6;SE:chr6:31611971-31612084:31612191-31612302:-	0.243779	0.0559441
BANF1;A5:chr11:65770041-65770706:65769984-65770706:+	-0.00853411	0.384116
BANF1;AF:chr11:65769733:65769984-65770706:65770241:65770541-65770706:+	-0.0163214	0.384116
BANF1;AF:chr11:65769772:65770041-65770706:65770241:65770541-65770706:+	-0.00512703	0.384116
BAX;A3:chr19:49458219-49458805:49458219-49458944:+	0.124943	0.164236
BAX;A3:chr19:49464171-49464740:49464171-49464789:+	0.00931017	0.372228
BAX;A5:chr19:49459090-49459455:49458856-49459455:+	0.0128346	0.41009
BAX;MX:chr19:49458219-49458805:49458856-49459455:49458219-49458944:49459090-49459455:+	0.111153	0.164236
BAX;RI:chr19:49458805:49458856-49458944:49459090:+	0.00985695	0.367632
BAX;RI:chr19:49464067:49464171-49464740:49465054:+	-0.0425834	0.164236
BAX;RI:chr19:49464067:49464171-49464789:49465054:+	-0.0460857	0.164236
BAX;SE:chr19:49458219-49458805:49458856-49458944:+	0.0406879	0.164236
BAX;SE:chr19:49458219-49458805:49458856-49459455:+	0.0601128	0.194805
BAX;SE:chr19:49458219-49458805:49459090-49459455:+	0.0752625	0.194805
BAX;SE:chr19:49458219-49458944:49459090-49459455:+	-0.054423	0.194805
BAX;SE:chr19:49458856-49458944:49459090-49459455:+	-0.00410477	0.41009
BBIP1;SE:chr10:112661370-112677879:112677971-112678879:-	-0.0881697	0.151848
BBS9;SE:chr7:33390935-33392471:33392485-33397467:+	0.0451917	0.400599
BCAS4;SE:chr20:49458437-49492534:49492630-49493023:+	0.000210947	0.497003
BCAT1;SE:chr12:25031583-25034235:25034345-25047209:-	0.0114562	0.422577
BCCIP;AL:chr10:127522515-127524673:127525113:127522515-127529824:127531369:+	-0.0164546	0.271728
BCL2L1;A3:chr20:30310151-30310421:30310133-30310421:-	-0.16489	0.0467033
BCL2L1;A3:chr20:30310151-30311667:30310133-30311667:-	-0.151685	0.0888278
BCL2L1;A5:chr20:30253889-30309458:30253889-30309647:-	0.0638415	0.0846154
BCL2L1;A5:chr20:30310151-30311538:30310151-30311667:-	0.093876	0.168956
BCL2L1;AF:chr20:30310133-30310220:30310351:30310133-30310421:30311340:-	-0.107857	0.0846154
BCL2L1;AF:chr20:30310133-30310220:30310351:30310133-30311667:30311797:-	-0.0657486	0.226374
BCL2L1;AF:chr20:30310133-30310421:30311340:30310133-30311667:30311797:-	0.0388129	0.226374
BCL2L1;AF:chr20:30310151-30310421:30310757:30310151-30311538:30311766:-	-0.0986579	0.139717
BCL2L1;AF:chr20:30310151-30310421:30310757:30310151-30311667:30311752:-	0.0116037	0.415584
BCL2L1;AF:chr20:30310151-30310421:30311332:30310151-30311538:30311766:-	0.25025	0.0732601
BCL2L1;AF:chr20:30310151-30310421:30311332:30310151-30311667:30311752:-	0.251964	0.0467033
BCL2L2_and_BCL2L2-PABPN1_and_PABPN1;SE:chr14:23777408-23788944:23789039-23791390:+	-0.220987	0.034965
BCL7B;AF:chr7:72966572-72971371:72971490:72966572-72971817:72971840:-	-0.0481001	0.208791
BCS1L;A5:chr2:219524523-219525662:219524466-219525662:+	0.038521	0.376374
BCS1L;A5:chr2:219525144-219525662:219524466-219525662:+	0.040386	0.376374
BCS1L;A5:chr2:219525144-219525662:219524523-219525662:+	0.0730525	0.376374
BCS1L;A5:chr2:219525144-219525662:219524889-219525662:+	0.05802	0.376374
BCS1L;A5:chr2:219526268-219526482:219526243-219526482:+	0.0226337	0.376374
BCS1L;MX:chr2:219524466-219524760:219524889-219525662:219524466-219525030:219525144-219525662:+	-0.060145	0.376374
BCS1L;RI:chr2:219524442:219524466-219525030:219525144:+	0.0146378	0.462038
BCS1L;RI:chr2:219524442:219524466-219525662:219526030:+	0.0836581	0.376374
BCS1L;RI:chr2:219524442:219525144-219525662:219526030:+	0.227027	0.376374
BCS1L;SE:chr2:219524466-219524760:219524889-219525662:+	0.0494942	0.376374
BCS1L;SE:chr2:219524466-219525030:219525144-219525662:+	0.0637613	0.376374
BECN1;A5:chr17:40975897-40976151:40975897-40976173:-	-0.166517	0.0689311
BEX3;A3:chrX:102632034-102632391:102632034-102632438:+	-0.00489536	0.450549
BEX3;SE:chrX:102631541-102631956:102632034-102632391:+	0.0676347	0.416583
BIN3;SE:chr8:22488091-22494038:22494099-22494435:-	0.118269	0.138861
BIRC5;SE:chr17:76210870-76212047:76212115-76212745:+	0.0158117	0.344156
BIRC5;SE:chr17:76210870-76212745:76212862-76219546:+	0.0154944	0.344156
BLCAP;AF:chr20:36147752-36155976:36156086:36147752-36156195:36156275:-	0.00144169	0.475025
BLOC1S5;SE:chr6:8026658-8041372:8041501-8062767:-	-0.0678376	0.261239
BLOC1S6;SE:chr15:45879723-45884333:45884474-45895298:+	0.173564	0.0589411
BLVRA;SE:chr7:43798333-43799616:43799709-43810737:+	-0.0121743	0.325175
BMP4;A3:chr14:54417542-54418571:54417539-54418571:-	0.0399603	0.352148
BMP4;A3:chr14:54417606-54418571:54417539-54418571:-	0.00741713	0.352148
BMP4;A3:chr14:54417606-54418571:54417542-54418571:-	0.00577398	0.352148
BMP4;A3:chr14:54418947-54419994:54418894-54419994:-	-0.0158747	0.352148
BMP4;A5:chr14:54420118-54423268:54420118-54423477:-	-0.0146509	0.352148
BMP4;AF:chr14:54420118-54423268:54423454:54420118-54423477:54423540:-	0.0399603	0.352148
BMP4;AF:chr14:54420118-54423268:54423454:54420118-54423477:54423558:-	-0.0412221	0.352148
BMP4;AF:chr14:54420118-54423268:54423454:54420118-54423477:54423580:-	-0.0833657	0.352148
BMP4;RI:chr14:54418571:54418894-54419994:54420118:-	-0.0386611	0.352148
BMP4;RI:chr14:54418571:54418947-54419994:54420118:-	-0.0121333	0.352148
BOLA2-SMG1P6_and_BOLA2_locus1;A3:chr16:29458347-29465337:29458243-29465337:-	0.0160788	0.306194
BOLA2-SMG1P6_and_BOLA2_locus1;SE:chr16:29458243-29465337:29465434-29465512:-	-0.0658439	0.306194
BOLA3;SE:chr2:74362785-74369399:74369487-74372316:-	0.0947432	0.01998
BPIFB2;SE:chr20:31606628-31606868:31606921-31607386:+	-0.0209364	0.413586
BPIFB2;SE:chr20:31608393-31609087:31609150-31609529:+	-0.0209364	0.413586
BRCC3;A3:chrX:154300618-154301649:154300618-154301652:+	0.0424847	0.294705
BRCC3;SE:chrX:154319114-154327590:154327664-154344332:+	0.0906293	0.283716
BRD7;A3:chr16:50354688-50355893:50354685-50355893:-	0.0234306	0.310689
BRD8;SE:chr5:137492956-137495244:137495288-137495758:-	-0.0152666	0.404096
BRD8;SE:chr5:137501797-137502207:137502416-137503623:-	0.0335375	0.404096
BRMS1;A3:chr11:66105360-66105714:66105278-66105714:-	-0.00576132	0.443057
BSDC1;A3:chr1:32849649-32852380:32849598-32852380:-	-0.00607559	0.461538
BSG;AF:chr19:571283:571579-579500:572593:572701-579500:+	0.00020717	0.486014
BTBD10;SE:chr11:13443385-13466571:13466728-13484639:-	0.097596	0.169331
BTD;A5:chr3:15643401-15676931:15643277-15676931:+	0.00870385	0.462038
BTD;SE:chr3:15643401-15674098:15674373-15676931:+	0.0541531	0.462038
BTF3;A5:chr5:72794624-72794959:72794383-72794959:+	0.0109604	0.127373
BTF3L4;SE:chr1:52522051-52525507:52525573-52530497:+	-0.0458141	0.18032
BTF3L4;SE:chr1:52530610-52549012:52549213-52551784:+	0.0300479	0.18032
BUB3;A3:chr10:124922344-124923336:124922344-124924563:+	-0.0502137	0.146354
BUB3;RI:chr10:124922128:124922344-124923336:124924879:+	0.0374728	0.146354
BUB3;RI:chr10:124922128:124922344-124924563:124924879:+	0.0845129	0.146354
BUD23;A5:chr7:73098231-73100966:73098134-73100966:+	0.0218476	0.430969
BUD23;A5:chr7:73098253-73100966:73098134-73100966:+	-0.00929617	0.430969
BUD23;A5:chr7:73098253-73100966:73098231-73100966:+	-0.229715	0.430969
BUD23;A5:chr7:73098330-73100966:73098134-73100966:+	0.00423934	0.432567
BUD23;A5:chr7:73098330-73100966:73098231-73100966:+	-0.0740549	0.430969
BUD23;A5:chr7:73098330-73100966:73098253-73100966:+	0.160767	0.430969
BUD31;A5:chr7:99006868-99007657:99006627-99007657:+	0.0398422	0.0929071
BZW1;A5:chr2:201676713-201677931:201676450-201677931:+	-0.0256031	0.153347
BZW1;A5:chr2:201676713-201677931:201676669-201677931:+	0.19254	0.0134865
BZW1;AF:chr2:201676282:201676450-201677931:201676633:201676669-201677931:+	0.127192	0.0164835
BZW2;A5:chr7:16685929-16705062:16685913-16705062:+	0.0201802	0.231269
C12orf29;SE:chr12:88429515-88433925:88434042-88436602:+	0.0584605	0.262737
C12orf43;A3:chr12:121442295-121442806:121442292-121442806:-	-0.039499	0.302697
C12orf57;A5:chr12:7053815-7054934:7053728-7054934:+	-0.0369855	0.120879
C12orf76;SE:chr12:110480264-110482225:110482338-110486168:-	-0.0550552	0.280719
C16orf70;A5:chr16:67143907-67144022:67143892-67144022:+	-0.111196	0.0799201
C16orf87;SE:chr16:46836982-46843515:46843697-46858298:-	0.0957499	0.159341
C17orf49;A3:chr17:6920333-6920576:6920333-6920580:+	-0.00405129	0.455544
C17orf49;SE:chr17:6918475-6919093:6919194-6919814:+	0.0582868	0.161838
C17orf80;AF:chr17:71228524:71228628-71229359:71228799:71228856-71229359:+	0.15472	0.180569
C17orf80;AF:chr17:71228524:71228628-71229359:71228806:71228856-71229359:+	-0.0672706	0.28022
C17orf80;SE:chr17:71233134-71238383:71238490-71239035:+	0.167728	0.180569
C19orf47;A5:chr19:40842314-40847693:40842314-40847746:-	-0.0287281	0.390609
C19orf47;AF:chr19:40847797-40854231:40854304:40847797-40854344:40854419:-	0.0287281	0.390609
C19orf48;A3:chr19:51302215-51302551:51302181-51302551:-	0.0162259	0.494505
C19orf48;A3:chr19:51302614-51305474:51302215-51305474:-	0.0290511	0.494505
C19orf48;A5:chr19:51302215-51302529:51302215-51302551:-	-0.000137258	0.494505
C19orf48;RI:chr19:51300962:51302215-51302529:51302614:-	0.0179146	0.494505
C19orf48;RI:chr19:51300962:51302215-51302551:51302614:-	0.0049908	0.494505
C19orf48;SE:chr19:51302215-51302529:51302614-51305474:-	0.00982897	0.494505
C19orf48;SE:chr19:51302215-51302551:51302614-51305474:-	0.00124801	0.494505
C19orf48;SE:chr19:51305514-51305711:51305871-51307829:-	0.00495436	0.494505
C1D;A5:chr2:68274451-68290077:68274451-68290090:-	-0.0427289	0.384615
C1D;SE:chr2:68274451-68280193:68280269-68290090:-	-0.0162143	0.384615
C1orf116;SE:chr1:207198409-207200839:207201024-207205924:-	0.115197	0.26024
C1orf43;SE:chr1:154185100-154186369:154186422-154186933:-	-0.0646244	0.0664336
C1orf43;SE:chr1:154187050-154192312:154192413-154192818:-	0.0476493	0.0664336
C1orf52;SE:chr1:85724405-85724618:85724744-85725041:-	-0.00266905	0.48951
C2;SE:chr6:31912630-31912757:31912806-31912955:+	0.0722637	0.142857
C2orf42;A5:chr2:70410067-70418050:70410067-70418105:-	-0.0386885	0.413586
C2orf49;RI:chr2:105959305:105959431-105959558:105959680:+	-0.0213226	0.418082
C3;SE:chr19:6702590-6707087:6707284-6707477:-	0.0362064	0.0664336
C4BPA;A3:chr1:207277775-207286244:207277775-207286346:+	0.0180241	0.366134
C4BPB;AF:chr1:207262176:207262291-207262827:207262527:207262706-207262827:+	0.122293	0.0829171
C5orf22;A3:chr5:31536000-31538367:31536000-31538591:+	-0.00940457	0.464535
CACFD1;SE:chr9:136328677-136330444:136330569-136333043:+	0.188759	0.135864
CAD;SE:chr2:27448794-27448999:27449187-27449393:+	0.0948632	0.126374
CADM1;SE:chr11:115049495-115069126:115069158-115080294:-	0.0508186	0.155345
CALD1;SE:chr7:134618141-134620439:134620516-134625843:+	-0.014934	0.309191
CALM2;AF:chr2:47397903-47403580:47403650:47397903-47403988:47404074:-	0.000107063	0.492008
CALM2;SE:chr2:47397903-47399553:47399598-47403580:-	0.002035	0.492008
CALU;MX:chr7:128388858-128394316:128394509-128398925:128388858-128394583:128394776-128398925:+	-0.00827982	0.447053
CALU;SE:chr7:128379486-128387607:128388421-128388627:+	-0.00461816	0.447053
CALU;SE:chr7:128399906-128407510:128407709-128409117:+	-0.0024706	0.447053
CAMTA1;SE:chr1:6845635-6880241:6880310-6885152:+	0.0490261	0.0894106
CANX;A5:chr5:179126103-179132680:179126050-179132680:+	-0.00297898	0.401598
CAP1;A3:chr1:40506455-40525006:40506455-40525009:+	-0.144077	0.20005
CAP1;A3:chr1:40506473-40525006:40506473-40525009:+	-0.00264354	0.497502
CAP1;A3:chr1:40507165-40525006:40507165-40525009:+	0.0862136	0.497502
CAP1;A5:chr1:40506473-40525006:40506455-40525006:+	-0.0448137	0.497502
CAP1;A5:chr1:40506473-40525009:40506455-40525009:+	-0.0720251	0.20005
CAP1;AF:chr1:40506353:40506455-40525006:40506508:40506815-40525006:+	-0.00719561	0.497502
CAP1;AF:chr1:40506430:40506473-40525006:40506508:40506815-40525006:+	-0.0131793	0.497502
CAP1;SE:chr1:40506473-40507101:40507165-40525006:+	0.0158693	0.497502
CAP1;SE:chr1:40506473-40507101:40507165-40525009:+	0.000119626	0.497502
CAPG;AF:chr2:85629281-85637440:85637517:85629281-85645390:85645552:-	-0.164908	0.251748
CAPG;AF:chr2:85629281-85637440:85637517:85629281-85646530:85646662:-	-0.0284529	0.381119
CAPG;AF:chr2:85629281-85645390:85645552:85629281-85646530:85646662:-	0.110251	0.251748
CAPN1;AF:chr11:64948745:64948881-64950172:64949402:64949484-64950172:+	-0.018137	0.353147
CARS1;SE:chr11:3063486-3068983:3069231-3078573:-	-0.0330614	0.292707
CASP3;SE:chr4:185550655-185552191:185552311-185552919:-	-0.00708213	0.424076
CASP3;SE:chr4:185559622-185569619:185569785-185570549:-	-0.00715205	0.424076
CASP8;AF:chr2:202122758:202123105-202131184:202125225:202125336-202131184:+	0.146598	0.0404595
CASP8;SE:chr2:202137499-202137621:202137665-202139612:+	0.146598	0.0404595
CAST;A3:chr5:96098076-96100925:96098076-96100928:+	-0.00495848	0.437063
CAST;SE:chr5:96063234-96064857:96064913-96065316:+	0.077526	0.134865
CAST;SE:chr5:96075822-96076449:96076487-96076970:+	-0.0328139	0.245754
CBLL1;SE:chr7:107389492-107392990:107393062-107393856:+	0.16725	0.0774226
CBWD1;SE:chr9:135030-146102:146158-152034:-	-0.0156201	0.326174
CBWD1;SE:chr9:175784-177723:177820-178816:-	-0.0132802	0.326174
CBWD5;SE:chr9:70446004-70457087:70457143-70463031:-	0.0482958	0.15984
CBWD5;SE:chr9:70463075-70465708:70465794-70467484:-	0.0842983	0.0944056
CBWD5;SE:chr9:70467530-70472572:70472659-70473437:-	0.0842983	0.0944056
CBX3;A3:chr7:26246130-26248013:26246130-26248086:+	-0.0287321	0.144356
CBX3;AF:chr7:26241057:26241181-26242591:26241380:26241446-26242591:+	-0.118818	0.0779221
CBX3;AF:chr7:26241057:26241181-26242591:26241387:26241446-26242591:+	-0.0589263	0.0779221
CBY1;SE:chr22:39052755-39061551:39061690-39064022:+	-0.0867073	0.142358
CCAR2;AF:chr8:22462276:22462355-22463249:22462580:22462931-22463249:+	-0.0281516	0.243257
CCDC115;A5:chr2:131099517-131099588:131099517-131099707:-	-0.0831013	0.238761
CCDC115;SE:chr2:131096805-131097133:131097335-131098481:-	0.0386382	0.260739
CCDC130;RI:chr19:13869682:13869824-13869914:13870086:+	-0.0312969	0.365634
CCDC25;SE:chr8:27610104-27614236:27614287-27619936:-	0.150877	0.0799201
CCDC43;SE:chr17:42756411-42757953:42758011-42759371:-	0.185081	0.030969
CCDC51;A3:chr3:48476546-48481398:48476425-48481398:-	-0.0109912	0.458042
CCDC51;A3:chr3:48476546-48481506:48476425-48481506:-	-0.0227308	0.458042
CCDC51;AF:chr3:48476425-48481398:48481499:48476425-48481506:48481540:-	-0.0750274	0.458042
CCDC51;AF:chr3:48476546-48481398:48481479:48476546-48481506:48481529:-	-0.0625165	0.458042
CCDC58;A5:chr3:122090647-122101995:122090647-122102021:-	-0.0241291	0.196304
CCDC59;AF:chr12:82751048-82752002:82752172:82751048-82752458:82752557:-	0.0254297	0.222278
CCDC90B;A5:chr11:82991303-82996596:82991303-82996916:-	0.0703216	0.147852
CCNB1;A3:chr5:68471364-68473066:68471364-68473118:+	-0.0407342	0.0984016
CCNB1;SE:chr5:68467279-68470078:68470236-68470704:+	0.0309172	0.0984016
CCNB1;SE:chr5:68471364-68473066:68473176-68473351:+	-0.112839	0.0499501
CCNB1;SE:chr5:68471364-68473118:68473176-68473351:+	-0.0824865	0.0499501
CCNB1IP1;SE:chr14:20794952-20797333:20797532-20801413:-	0.126076	0.0144855
CCNC;AL:chr6:99990265:99991485-99992988:99991678:99992149-99992988:-	-0.157433	0.01998
CCNG1;RI:chr5:162864607:162864666-162864767:162864810:+	-0.492425	0.00599401
CCNG1;RI:chr5:162870680:162870931-162871343:162872020:+	-0.0441755	0.0859141
CCNG1;SE:chr5:162864810-162866263:162866526-162868084:+	0.157512	0.017982
CCNG1;SE:chr5:162869149-162869380:162869574-162870680:+	0.00173812	0.450549
CCT2;AF:chr12:69979239:69979304-69980050:69979669:69979789-69980050:+	0.00371873	0.379121
CCT5;SE:chr5:10254317-10254786:10254950-10256067:+	0.0351304	0.0744256
CCT6A;SE:chr7:56120178-56122062:56122196-56123317:+	0.0128955	0.212787
CCT6A;SE:chr7:56128633-56129440:56129542-56130376:+	0.0244433	0.212787
CCT8;A5:chr21:30442658-30445827:30442658-30445852:-	0.00625962	0.369131
CD151;A5:chr11:836843-837250:836442-837250:+	0.0861478	0.427572
CD151;RI:chr11:836251:836442-836769:836843:+	-0.00848464	0.427572
CD151;SE:chr11:833026-834530:834591-836063:+	0.00431619	0.427572
CD151;SE:chr11:836442-836769:836843-837250:+	0.0308539	0.427572
CD164;SE:chr6:109690220-109691614:109691670-109697277:-	0.135407	0.0134865
CD3EAP;A5:chr19:45909982-45910352:45909976-45910352:+	0.00369781	0.488511
CD46;SE:chr1:207940540-207941124:207941168-207943666:+	0.0998265	0.0529471
CD46;SE:chr1:207959027-207963598:207963690-207966864:+	0.0403837	0.123876
CD58;A3:chr1:117061924-117064528:117061889-117064528:-	-0.0115082	0.458042
CD59;SE:chr11:33744009-33752970:33753014-33757928:-	-0.0213452	0.251748
CD63;AF:chr12:56122136-56122737:56122793:56122136-56123066:56123499:-	-0.00522526	0.299201
CD74;SE:chr5:149782188-149782684:149782875-149784243:-	-0.00603514	0.327173
CDC16;SE:chr13:115000607-115002120:115002174-115002274:+	0.154428	0.0624376
CDC25B;A3:chr20:3776526-3778269:3776526-3778311:+	-0.0527253	0.382118
CDC25B;AF:chr20:3776407:3776526-3778269:3777194:3777378-3778269:+	-0.0283337	0.382118
CDC25B;AF:chr20:3776407:3776526-3778269:3777290:3777378-3778269:+	-0.0700868	0.382118
CDC25B;SE:chr20:3781145-3781390:3781512-3781618:+	0.050411	0.382118
CDC25C;A3:chr5:137666907-137667284:137666903-137667284:-	0.0232882	0.413586
CDC37;RI:chr19:10505904:10506019-10506111:10506219:-	0.00556171	0.370629
CDC42;SE:chr1:22379235-22400587:22400712-22404922:+	0.0489494	0.0509491
CDC45;MX:chr22:19467740-19468476:19468568-19471385:19467740-19470213:19470350-19471385:+	-0.00899313	0.491009
CDC45;SE:chr22:19467740-19468476:19468568-19470213:+	-0.00554936	0.491009
CDC45;SE:chr22:19468568-19470213:19470350-19471385:+	-0.000882608	0.491009
CDCA7L;SE:chr7:21948125-21951235:21951372-21956372:-	-0.00889737	0.472527
CDIP1;AF:chr16:4564665-4588326:4588448:4564665-4588703:4588777:-	-0.0627546	0.106893
CDK2AP1;AF:chr12:123751829-123756111:123756168:123751829-123756704:123756776:-	-0.0109151	0.32967
CDK2AP2;A5:chr11:67275160-67275331:67275160-67275472:-	0.0279623	0.244256
CDK4;SE:chr12:58144548-58144706:58144873-58144990:-	-0.0318527	0.0904096
CDK5;SE:chr7:150752693-150752840:150752935-150753667:-	-0.0180384	0.381119
CDK5RAP1;SE:chr20:31962018-31967267:31967497-31973456:-	0.0115199	0.460539
CDK5RAP1;SE:chr20:31967497-31971286:31971327-31973456:-	-0.00507417	0.460539
CDK5RAP2;SE:chr9:123166391-123169290:123169526-123170625:-	-0.134693	0.0624376
CDK5RAP3;A5:chr17:46051059-46051297:46051016-46051297:+	0.0293639	0.303696
CDK5RAP3;RI:chr17:46051766:46051814-46052525:46052703:+	0.0590806	0.258492
CDK5RAP3;RI:chr17:46052880:46053019-46053235:46053379:+	0.0590806	0.258492
CDK7;SE:chr5:68531280-68548245:68548278-68553870:+	0.038276	0.340659
CDKN1A;A3:chr6:36646575-36651849:36646575-36651874:+	-0.00250414	0.457542
CDKN1A;A5:chr6:36644347-36651874:36644301-36651874:+	0.186998	0.267483
CDKN1A;A5:chr6:36646716-36651874:36646575-36651874:+	-0.0124231	0.332867
CDKN1A;AF:chr6:36644240:36644347-36651874:36646491:36646575-36651874:+	0.0150329	0.332867
CDKN1A;AF:chr6:36644240:36644347-36651874:36646491:36646716-36651874:+	0.189516	0.267483
CDKN1A;AF:chr6:36644255:36644301-36651874:36646491:36646575-36651874:+	0.00154656	0.457542
CDKN1A;AF:chr6:36644255:36644301-36651874:36646491:36646716-36651874:+	0.0566539	0.332867
CDKN3;SE:chr14:54863795-54866612:54866694-54868242:+	0.0700615	0.0564436
CEACAM1;SE:chr19:43015072-43015728:43015780-43016502:-	0.131425	0.0919081
CEACAM1;SE:chr19:43016631-43023100:43023387-43025419:-	0.040321	0.22977
CENPM;SE:chr22:42335200-42339614:42339705-42341229:-	0.0210632	0.342657
CENPO;A5:chr2:25016389-25016721:25016370-25016721:+	0.063663	0.323177
CENPO;A5:chr2:25016389-25022544:25016370-25022544:+	-0.11259	0.323177
CENPO;SE:chr2:25016370-25016721:25016834-25022544:+	-0.138698	0.323177
CENPO;SE:chr2:25016389-25016721:25016834-25022544:+	0.11639	0.323177
CENPS_and_CENPS-CORT;AF:chr1:10490486:10490625-10493899:10490809:10491458-10493899:+	-0.253087	0.012987
CENPS_and_CENPS-CORT;AF:chr1:10490490:10490625-10493899:10490809:10491458-10493899:+	-0.0818038	0.121878
CENPW;A5:chr6:126661590-126667351:126661545-126667351:+	-0.0053774	0.435564
CENPX;A5:chr17:79977095-79977169:79977095-79977184:-	-0.01159	0.360306
CENPX;A5:chr17:79977257-79977386:79977257-79977517:-	0.0343817	0.360306
CENPX;SE:chr17:79977257-79977386:79977570-79977734:-	0.0026369	0.441558
CENPX;SE:chr17:79977257-79977517:79977570-79977734:-	-0.0354476	0.360306
CEP57;SE:chr11:95555142-95555663:95555740-95560950:+	0.0476778	0.291708
CEP68;A5:chr2:65283662-65296533:65283658-65296533:+	-0.0963071	0.259241
CEPT1;AF:chr1:111682475:111682536-111690264:111682839:111682929-111690264:+	-0.0523377	0.298701
CERS5;SE:chr12:50524477-50527716:50527851-50528329:-	0.0452277	0.37962
CERS5;SE:chr12:50537840-50538552:50538752-50560884:-	-0.0190257	0.37962
CETN3;SE:chr5:89689924-89692310:89692381-89695175:-	0.00270345	0.476024
CFAP20;A3:chr16:58148959-58149173:58148824-58149173:-	-0.0174198	0.325674
CFL2;A5:chr14:35182342-35182460:35182342-35182714:-	0.038607	0.239261
CFLAR;AF:chr2:201980886:201981204-201994452:201983388:201983624-201994452:+	-0.0280277	0.320679
CFLAR;AF:chr2:201980886:201981204-201994452:201994065:201994243-201994452:+	0.0467856	0.320679
CFLAR;AF:chr2:201983388:201983624-201994452:201994065:201994243-201994452:+	0.0603657	0.320679
CHCHD4;SE:chr3:14158024-14163417:14163586-14166155:-	0.0119648	0.428072
CHCHD7;A3:chr8:57127226-57128948:57127226-57128992:+	-0.0265004	0.434066
CHCHD7;A5:chr8:57125468-57127157:57125448-57127157:+	0.0138574	0.434066
CHCHD7;SE:chr8:57124396-57125321:57125448-57127157:+	-0.0540206	0.434066
CHCHD7;SE:chr8:57124396-57125321:57125468-57127157:+	-0.0379948	0.434066
CHD1L;SE:chr1:146714480-146724278:146724390-146726525:+	0.0217636	0.318182
CHD1L;SE:chr1:146740537-146742593:146742666-146743832:+	0.0215783	0.318182
CHEK2;SE:chr22:29091861-29092889:29092975-29095826:-	0.0710521	0.207792
CHI3L1;SE:chr1:203149005-203149598:203149780-203150290:-	-0.154517	0.0474525
CHID1;SE:chr11:884169-893427:893519-899340:-	-0.0120616	0.425574
CHID1;SE:chr11:904859-908542:908645-910775:-	-0.0240677	0.425574
CHMP1A;SE:chr16:89718054-89720312:89720331-89723990:-	0.0472086	0.154346
CHRAC1;SE:chr8:141521745-141524468:141524594-141525225:+	0.0456422	0.208791
CHURC1;SE:chr14:65390844-65392728:65392798-65398856:+	0.0755626	0.0989011
CIAO2A;SE:chr15:64367736-64373301:64373350-64380886:-	0.044692	0.0869131
CIAPIN1;A3:chr16:57473246-57474684:57473207-57474684:-	0.0695004	0.307193
CIAPIN1;SE:chr16:57464251-57465063:57465178-57466399:-	-0.00941809	0.415085
CIAPIN1;SE:chr16:57473207-57474684:57474895-57481254:-	0.0574266	0.415085
CIB1;A3:chr15:90775679-90776901:90775559-90776901:-	-0.0291776	0.142358
CIRBP;A3:chr19:1269409-1270866:1269409-1270927:+	0.00349908	0.438561
CKAP2;A3:chr13:53030742-53035031:53030742-53035034:+	0.0980196	0.0784216
CKLF;MX:chr16:66586696-66592093:66592251-66599789:66586696-66597025:66597120-66599789:+	0.00698988	0.382617
CKLF;SE:chr16:66586696-66592093:66592251-66597025:+	0.0308571	0.343157
CKLF;SE:chr16:66592251-66597025:66597120-66599789:+	0.0107859	0.382617
CKS1B_and_MIR4258;A5:chr1:154947388-154950463:154947280-154950463:+	0.0128553	0.417582
CLDN12;SE:chr7:90034922-90041321:90041363-90041958:+	0.0486372	0.238761
CLDND1;SE:chr3:98240286-98240497:98240547-98241693:-	-0.0207943	0.391109
CLINT1;A3:chr5:157216575-157218711:157216521-157218711:-	-0.0214913	0.298202
CLK1;SE:chr2:201724469-201724848:201724938-201725961:-	-0.0129965	0.413586
CLN3;SE:chr16:28500707-28502803:28502881-28503035:-	0.0154147	0.399101
CLSTN3;RI:chr12:7310537:7310690-7311110:7311513:+	0	0.496503
CLSTN3;SE:chr12:7303659-7310085:7310287-7310537:+	-0.0448949	0.496503
CLTC;SE:chr17:57763169-57764362:57764382-57767997:+	0.0200537	0.2003
CMC1;SE:chr3:28283303-28295222:28295256-28304782:+	0.025425	0.29021
CMC1;SE:chr3:28283303-28304782:28304871-28357824:+	0.0333507	0.29021
CMC1;SE:chr3:28304871-28335925:28336020-28357824:+	-0.0215321	0.29021
CMC2;SE:chr16:81010076-81014375:81014484-81015411:-	0.0154297	0.305195
CMPK1;SE:chr1:47799788-47834141:47834287-47838627:+	-0.146367	0.010989
CMTR2;A5:chr16:71322840-71322989:71322840-71323039:-	-0.11437	0.222278
CNBP;A3:chr3:128890123-128890289:128890120-128890289:-	0.0282109	0.216783
CNBP;A5:chr3:128890381-128890477:128890381-128890498:-	0.00674923	0.338162
CNDP2;A3:chr18:72163666-72167117:72163666-72167172:+	0.0508789	0.131868
CNEP1R1;SE:chr16:50059251-50059562:50059612-50060307:+	0.198194	0.0444555
CNN2;A3:chr19:1032695-1036066:1032695-1036129:+	-0.00436374	0.475524
CNN2;A5:chr19:1032695-1036129:1032662-1036129:+	0.00815428	0.475524
CNN2;SE:chr19:1032695-1036066:1036245-1036415:+	-0.0052091	0.475524
CNN2;SE:chr19:1032695-1036129:1036245-1036415:+	0.0157197	0.475524
CNOT1;A5:chr16:58589812-58590751:58589812-58590766:-	-0.123417	0.034965
CNOT9;AL:chr2:219457430-219458251:219458587:219457430-219458831:219461147:+	0.00441138	0.45005
CNPY2;A5:chr12:56709026-56709605:56709026-56709691:-	0.00718337	0.292707
CNPY3;MX:chr6:42897459-42902213:42902336-42903312:42897459-42903150:42903211-42903312:+	-0.0917784	0.103397
CNPY3;SE:chr6:42897459-42902213:42902336-42903312:+	0.0057499	0.444056
CNPY3;SE:chr6:42897459-42903150:42903211-42903312:+	0.159076	0.103397
COA6;AF:chr1:234509257:234509424-234509976:234509458:234509586-234509976:+	-0.038186	0.124875
COASY;RI:chr17:40714169:40714237-40714630:40715340:+	0.256742	0.020979
COASY;SE:chr17:40716595-40716727:40716916-40717001:+	-0.0178778	0.327672
COASY;SE:chr17:40716595-40717001:40717065-40717245:+	0.249433	0.0689311
COLGALT2;AF:chr1:183947654-184006229:184006363:183947654-184006715:184006862:-	-0.130314	0.0634366
COMMD4;SE:chr15:75630474-75630696:75630761-75630987:+	0.032295	0.266733
COMMD4;SE:chr15:75631685-75632043:75632219-75632306:+	0.020759	0.266733
COMMD5;A5:chr8:146076780-146078224:146076780-146078378:-	0.0129239	0.421079
COMMD5;AF:chr8:146076780-146078224:146078414:146076780-146078757:146078941:-	0.110228	0.20979
COMMD5;AF:chr8:146076780-146078378:146078447:146076780-146078757:146078941:-	0.103402	0.20979
COMMD9;SE:chr11:36300166-36302262:36302387-36310912:-	-0.0149933	0.383117
COMT;AF:chr22:19929378:19929420-19948722:19939074:19939177-19948722:+	0.0188749	0.177323
COPA;A3:chr1:160275388-160275478:160275361-160275478:-	-0.00153342	0.475524
COPA;SE:chr1:160267535-160268635:160268781-160268892:-	0.00937266	0.475524
COPB1;A5:chr11:14520531-14521149:14520531-14521155:-	-0.0446722	0.398102
COPB1;A5:chr11:14520531-14521149:14520531-14521253:-	0.0169618	0.398102
COPB1;A5:chr11:14520531-14521149:14520531-14521288:-	0.0601616	0.398102
COPB1;A5:chr11:14520531-14521155:14520531-14521253:-	0.0601045	0.338661
COPB1;A5:chr11:14520531-14521155:14520531-14521288:-	0.15804	0.338661
COPB1;A5:chr11:14520531-14521253:14520531-14521288:-	0.0239755	0.398102
COPB2;A5:chr3:139102277-139108311:139102277-139108390:-	-0.0720454	0.131868
COPB2;SE:chr3:139102277-139103846:139104042-139108390:-	-0.0495651	0.163836
COPE;A3:chr19:19014232-19015580:19014193-19015580:-	-0.0168804	0.27639
COPE;SE:chr19:19011258-19014077:19014193-19015580:-	0.12467	0.241758
COPE;SE:chr19:19011258-19014077:19014232-19015580:-	-0.00302489	0.427073
COPE;SE:chr19:19016438-19017769:19017921-19021780:-	-0.0284055	0.241758
COPG1;SE:chr3:128968589-128969525:128969577-128971124:+	0.199662	0.001998
COPS2;A3:chr15:49429655-49431725:49429634-49431725:-	0.0622882	0.114386
COPS3;MX:chr17:17158259-17163615:17163788-17165280:17158259-17164914:17165006-17165280:-	-0.00915775	0.477522
COPS3;SE:chr17:17158259-17163615:17163788-17165280:-	-0.0212894	0.477522
COPS3;SE:chr17:17158259-17164914:17165006-17165280:-	0.00454845	0.477522
COPS3;SE:chr17:17174322-17179349:17179478-17184446:-	0.0162613	0.477522
COPS7A;A5:chr12:6833345-6833780:6833318-6833780:+	0.0653584	0.248418
COPS7A;A5:chr12:6833416-6833780:6833318-6833780:+	0.140329	0.248418
COPS7A;A5:chr12:6833416-6833780:6833345-6833780:+	0.0519424	0.248418
COPS7A;RI:chr12:6839835:6839986-6840166:6841033:+	-0.0105431	0.430569
COPS7B;SE:chr2:232653442-232656443:232656518-232658973:+	-0.00439236	0.47003
COPS7B;SE:chr2:232663674-232665850:232665917-232672197:+	-0.034746	0.47003
COPS8;SE:chr2:237994685-237995375:237995439-237995770:+	-0.00915605	0.419081
COPZ1;SE:chr12:54718965-54734331:54734399-54735990:+	0.00701374	0.381618
COQ10B;SE:chr2:198318388-198324656:198324805-198327263:+	0.0827889	0.118382
COQ3;SE:chr6:99828217-99830884:99831006-99831574:-	0.0231421	0.38961
COX11;A3:chr17:53040276-53040667:53038673-53040667:-	-0.118476	0.017982
COX15;A3:chr10:101474475-101476105:101473236-101476105:-	-0.0901424	0.108392
COX16_and_SYNJ2BP-COX16;SE:chr14:70795953-70809375:70809446-70826236:-	0.00575111	0.477522
COX16_and_SYNJ2BP-COX16;SE:chr14:70809446-70819853:70819969-70826236:-	-0.00172161	0.477522
COX20;A5:chr1:244999058-245005497:244999038-245005497:+	0.00375502	0.454046
COX20;SE:chr1:244999058-245005246:245005360-245005497:+	0.0329214	0.445554
COX4I1;A3:chr16:85839470-85840062:85839470-85840344:+	-1.9769e-06	0.5
COX4I1;AF:chr16:85832124:85832674-85834811:85833219:85833358-85834811:+	0.0209377	0.5
COX4I1;AF:chr16:85832124:85832674-85834811:85833246:85833358-85834811:+	0.00137117	0.5
CPLX2;AF:chr5:175298389:175298708-175305655:175298945:175299202-175305655:+	0.024237	0.277223
CPN1;A3:chr10:101825169-101829471:101825127-101829471:-	-0.0131461	0.393107
CPN2;SE:chr3:194063434-194070298:194070367-194071971:-	-0.0248597	0.386613
CPNE1_and_RBM12;A3:chr20:34246936-34252682:34246904-34252682:-	-0.113623	0.161838
CPNE1_and_RBM12;A5:chr20:34220845-34252682:34220845-34252724:-	-0.0196899	0.239094
CPNE1_and_RBM12;SE:chr20:34220845-34246852:34246904-34252682:-	0.0288798	0.239094
CPNE1_and_RBM12;SE:chr20:34220845-34246852:34246936-34252682:-	0.0126278	0.302198
CPSF4;A3:chr7:99050063-99051589:99050063-99051664:+	-0.108869	0.103896
CPSF4;SE:chr7:99047994-99048325:99048418-99049991:+	0.00357614	0.461538
CPSF6;SE:chr12:69651685-69651815:69651925-69652370:+	-0.0476851	0.152348
CPSF7;A5:chr11:61183991-61187394:61183991-61187421:-	0.0539073	0.226773
CPSF7;SE:chr11:61187566-61187942:61188045-61188862:-	0.0541674	0.226773
CPVL;A5:chr7:29160687-29185957:29160687-29186045:-	0.0254352	0.283217
CRYBB2P1;SE:chr22:25844251-25849283:25849401-25851679:+	0.117029	0.0964036
CRYZ;SE:chr1:75172678-75172787:75172888-75175782:-	0.0782424	0.0819181
CRYZ;SE:chr1:75190518-75196066:75196104-75198640:-	0.00352645	0.438062
CS;A3:chr12:56680429-56693944:56680404-56693944:-	-0.00229949	0.482517
CS;A5:chr12:56679807-56680272:56679807-56680379:-	0.0008731	0.482517
CS;MX:chr12:56680429-56685415:56685577-56693944:56680429-56692393:56692475-56693944:-	0.119752	0.482517
CS;SE:chr12:56676775-56677576:56677641-56679700:-	0.00233448	0.482517
CS;SE:chr12:56680429-56685415:56685577-56693944:-	0.00893497	0.482517
CS;SE:chr12:56680429-56692393:56692475-56693944:-	-0.000611328	0.482517
CSDE1;SE:chr1:115279476-115280092:115280184-115280584:-	0.0327963	0.100899
CSDE1;SE:chr1:115282511-115292442:115292828-115300546:-	0.197775	0.014985
CSE1L;A3:chr20:47711500-47712713:47711500-47712886:+	-0.0303759	0.175824
CSE1L;SE:chr20:47686834-47688823:47688990-47689105:+	0.0429247	0.175824
CSE1L;SE:chr20:47711500-47712713:47712737-47712886:+	0.0269126	0.175824
CSNK2A1;SE:chr20:485873-489095:489304-524316:-	-0.130043	0.024975
CSNK2A1;SE:chr20:489304-508577:508693-524316:-	0.0411422	0.128871
CSRNP1;A5:chr3:39188213-39195988:39188213-39196067:-	0.100731	0.231269
CSTF1;A5:chr20:54967769-54970577:54967594-54970577:+	0.0301274	0.443057
CSTF1;A5:chr20:54967871-54970577:54967769-54970577:+	-0.0348328	0.443057
CSTF1;AF:chr20:54967444:54967594-54970577:54967733:54967871-54970577:+	-0.0133965	0.443057
CSTF2;A3:chrX:100079246-100081623:100079246-100081674:+	-0.0204983	0.38012
CTDSP1;A3:chr2:219266435-219266834:219266435-219266837:+	-0.00684917	0.408092
CTDSP1;AF:chr2:219262956:219263055-219266287:219264781:219264880-219266287:+	-0.00684917	0.408092
CTNNA1;SE:chr5:138223331-138240038:138240130-138253431:+	0.0229126	0.178322
CTNNB1;A3:chr3:41280845-41281151:41280845-41281310:+	-0.112979	0.030969
CTNNB1;RI:chr3:41280625:41280845-41281151:41281934:+	-0.00795091	0.376623
CTPS1;RI:chr1:41474331:41474386-41474466:41474562:+	-0.045374	0.158342
CTSB;MX:chr8:11710988-11718915:11718988-11725510:11710988-11721885:11721972-11725510:-	-0.0740722	0.0509491
CTSB;SE:chr8:11710988-11718915:11718988-11725510:-	-0.125213	0.0509491
CTSB;SE:chr8:11710988-11721885:11721972-11725510:-	0.0120866	0.27972
CTSE;SE:chr1:206327596-206328719:206328860-206328962:+	0.136054	0.0514486
CTSH;SE:chr15:79229765-79230028:79230165-79231482:-	-0.0215082	0.273726
CTSL;A5:chr9:90341223-90342509:90341168-90342509:+	0.0567946	0.212787
CTSL;A5:chr9:90341313-90342509:90341168-90342509:+	0.0617192	0.212787
CTSL;A5:chr9:90341313-90342509:90341223-90342509:+	0.0134739	0.416583
CTTN;SE:chr11:70266616-70267576:70267686-70269046:+	0.0742727	0.0944056
CTU2;SE:chr16:88773618-88776346:88776424-88776631:+	-0.0528615	0.246753
CUL2;AF:chr10:35360267-35379107:35379263:35360267-35379358:35379551:-	-0.0735609	0.154845
CUTA;A5:chr6:33385472-33385646:33385472-33385736:-	0.00686216	0.423576
CUTA;A5:chr6:33385472-33385736:33385472-33385864:-	-0.0473382	0.318432
CUTA;AF:chr6:33385472-33385646:33385850:33385472-33385864:33386145:-	-0.0462624	0.318432
CYB561A3;A3:chr11:61117894-61118463:61117115-61118463:-	0.00274851	0.488511
CYB561D2;A3:chr3:50388415-50388774:50388415-50388840:+	0.00361646	0.487013
CYB561D2;SE:chr3:50388991-50389440:50389477-50390672:+	0.0832759	0.401598
CYP51A1;AF:chr7:91761186-91763487:91763790:91761186-91763980:91764117:-	0.116824	0.030969
CYREN;A5:chr7:134852559-134853501:134852559-134853538:-	-0.0182287	0.375624
CZIB;SE:chr1:53684167-53684539:53684595-53685933:-	0.0878945	0.0979021
DAP3;A5:chr1:155659034-155679564:155658965-155679564:+	0.00495996	0.436563
DAP3;SE:chr1:155658965-155678824:155678916-155679564:+	0.0139793	0.436563
DAP3;SE:chr1:155679615-155686797:155686919-155691308:+	0.0560906	0.266733
DAXX;A3:chr6:33289754-33290639:33289685-33290639:-	-0.0159387	0.406593
DAZAP2;AL:chr12:51634900-51636114:51637715:51634900-51639845:51640801:+	-0.0831842	0.0364635
DCAF16;SE:chr4:17806394-17806730:17806848-17812070:-	0.0750591	0.157343
DCAF8;A5:chr1:160213824-160231907:160213824-160232239:-	0.0911955	0.412088
DCAF8;A5:chr1:160231148-160231907:160231148-160232066:-	0.0694938	0.412088
DCAF8;A5:chr1:160231148-160231907:160231148-160232239:-	-0.0258651	0.412088
DCAF8;A5:chr1:160231148-160232066:160231148-160232239:-	-0.114477	0.412088
DCAF8;SE:chr1:160213824-160231075:160231148-160231907:-	-0.022549	0.412088
DCAF8;SE:chr1:160213824-160231075:160231148-160232239:-	0.0807839	0.412088
DCP2;SE:chr5:112312683-112316739:112316868-112319671:+	0.0394604	0.334665
DCTD;A5:chr4:183836728-183838441:183836728-183838464:-	0.00557361	0.445055
DCTN5;A3:chr16:23677049-23678338:23677049-23678368:+	-0.0038091	0.465534
DCUN1D3;SE:chr16:20873965-20907630:20907703-20911526:-	0.0916193	0.269231
DCUN1D4;SE:chr4:52765544-52777236:52777340-52779456:+	0.0910178	0.187812
DCUN1D5;AF:chr11:102960047-102962413:102962468:102960047-102962516:102962569:-	0.00180625	0.473027
DDIT3_and_MIR616;RI:chr12:57911052:57911221-57911489:57911536:-	0.0594394	0.261239
DDR1;AF:chr6:30850732:30850760-30856465:30852426:30852487-30856465:+	-0.029828	0.369131
DDR1;SE:chr6:30862448-30863181:30863291-30864398:+	0.029828	0.369131
DDX19B;SE:chr16:70350007-70351399:70351491-70358488:+	0.0647336	0.198302
DDX21;AF:chr10:70715916:70716068-70719562:70716428:70716504-70719562:+	-0.00227542	0.448052
DDX27;SE:chr20:47846886-47847560:47847652-47849843:+	0.0249212	0.306194
DDX3Y;A3:chrY:15028546-15028819:15028546-15028888:+	0.0719169	0.283217
DDX3Y;AF:chrY:15016755:15016892-15019448:15017616:15017726-15019448:+	0.0561674	0.283217
DDX3Y;AF:chrY:15016777:15016892-15019448:15017616:15017726-15019448:+	-0.0581837	0.297702
DDX46;A5:chr5:134152296-134153186:134152293-134153186:+	0.0280555	0.264735
DDX5;A5:chr17:62496444-62496667:62496444-62498128:-	0.362254	0.00749251
DDX5;RI:chr17:62496667:62496891-62498128:62498187:-	0.045942	0.0494505
DDX5;SE:chr17:62496444-62496667:62496891-62498128:-	0.0878565	0.0314685
DEF8;A3:chr16:90029851-90030578:90029851-90030629:+	0.0407808	0.367133
DEF8;SE:chr16:90015222-90015825:90015921-90020651:+	-0.0280536	0.367133
DELE1;A3:chr5:141318325-141319071:141318325-141319119:+	-0.00204019	0.486014
DELE1;RI:chr5:141318086:141318325-141319071:141319716:+	-0.110248	0.230769
DELE1;RI:chr5:141318086:141318325-141319119:141319716:+	-0.135058	0.230769
DELE1;SE:chr5:141314151-141316763:141316922-141318086:+	-0.0183685	0.482184
DENND10;A3:chr10:120863709-120867460:120863709-120867480:+	-0.026915	0.311688
DERL2;SE:chr17:5383902-5384616:5384709-5386129:-	0.0439716	0.347153
DERPC_and_CHTF8;SE:chr16:69154552-69154956:69155073-69155339:-	0.0554152	0.171828
DGKK;SE:chrX:50114833-50117970:50118056-50119023:-	-0.0843344	0.118382
DGUOK;SE:chr2:74154179-74166037:74166149-74173846:+	0.0253158	0.382617
DGUOK;SE:chr2:74154179-74173846:74174033-74185273:+	0.0307977	0.382617
DGUOK;SE:chr2:74174033-74177712:74177859-74185273:+	-0.00957587	0.382617
DGUOK;SE:chr2:74177859-74184252:74184367-74185273:+	0.0212221	0.382617
DHCR7;A3:chr11:71147019-71148858:71146885-71148858:-	-0.0169567	0.326673
DHCR7;A5:chr11:71158780-71159336:71158780-71159359:-	0.0187469	0.326673
DHDDS;SE:chr1:26772923-26774050:26774151-26784282:+	0.0167178	0.42008
DHPS;A3:chr19:12786919-12788105:12786892-12788105:-	-0.349465	0.11988
DHPS;A3:chr19:12786956-12788105:12786892-12788105:-	0.00255838	0.484515
DHPS;A3:chr19:12786956-12788105:12786919-12788105:-	0.214062	0.11988
DHPS;SE:chr19:12786956-12787922:12788025-12788105:-	-0.014504	0.484515
DHRS2;A3:chr14:24109104-24110875:24109104-24112361:+	0.0109626	0.216533
DHRS2;A5:chr14:24113763-24114036:24113752-24114036:+	-0.00333779	0.275225
DHRS2;SE:chr14:24105981-24108036:24108213-24108388:+	0.0212604	0.216533
DHX16;A5:chr6:30639051-30640412:30639051-30640733:-	0.0713866	0.146354
DHX35;SE:chr20:37597857-37601202:37601294-37612342:+	-0.0233927	0.408092
DHX8;AL:chr17:41599594-41600996:41601684:41599594-41603864:41604162:+	0.0164908	0.420579
DIABLO;MX:chr12:122701416-122709059:122709191-122710512:122701416-122709192:122709295-122710512:-	-0.137217	0.265734
DIABLO;MX:chr12:122702944-122709059:122709191-122710512:122702944-122709192:122709295-122710512:-	0.0239031	0.321678
DIABLO;SE:chr12:122701416-122702813:122702944-122709059:-	0.0711809	0.265734
DIABLO;SE:chr12:122701416-122702813:122702944-122709192:-	-0.0437713	0.321678
DIO1;SE:chr1:54370482-54371768:54371967-54375604:+	-0.00447421	0.480519
DLEU1;SE:chr13:50656693-50657278:50657330-50678840:+	0.0698259	0.225275
DLGAP4;AF:chr20:35089868:35089913-35125108:35090191:35091002-35125108:+	-0.0509224	0.174825
DLGAP5;SE:chr14:55615191-55615312:55615402-55617517:-	-0.130528	0.0849151
DMAC2;SE:chr19:41938313-41939177:41939339-41939442:-	0.0574984	0.11039
DMAC2;SE:chr19:41939578-41942297:41942377-41944123:-	0.109928	0.0659341
DMAP1;A3:chr1:44679199-44679381:44679199-44679421:+	0.120226	0.113387
DMD;SE:chrX:31191721-31196049:31196087-31196786:-	0.0889757	0.234266
DNAJA1;SE:chr9:33026614-33026811:33026988-33029883:+	-0.000980932	0.479021
DNAJA3;SE:chr16:4500498-4504812:4504928-4505547:+	-0.0247304	0.293706
DNAJB12;A5:chr10:74094375-74095538:74094375-74095592:-	0.0105436	0.457043
DNAJB4;AF:chr1:78444885:78444977-78478735:78470624:78471005-78478735:+	0.0135978	0.442058
DNAJC14;A5:chr12:56222498-56222925:56222498-56223273:-	-0.023203	0.380619
DNAJC19;SE:chr3:180705884-180705966:180706017-180707388:-	0.164244	0.0224775
DNAJC7;AF:chr17:40152588-40169358:40169499:40152588-40170456:40170540:-	-0.0310691	0.150849
DNAJC8;SE:chr1:28534924-28536483:28536577-28537082:-	0.0604023	0.0509491
DNM1L;MX:chr12:32890095-32890799:32890876-32892998:32890095-32891198:32891230-32892998:+	-0.0729462	0.182318
DNM1L;SE:chr12:32890095-32890799:32890876-32892998:+	0.0753449	0.182318
DNM1L;SE:chr12:32890095-32891198:32891230-32892998:+	0.148124	0.11988
DNPEP;A5:chr2:220251885-220252298:220251885-220252481:-	-0.00731706	0.433067
DNPEP;SE:chr2:220249165-220250146:220250253-220250353:-	0.0218726	0.433067
DOCK1;A3:chr10:128807068-128810496:128807068-128810559:+	-0.156331	0.103397
DOK4;A5:chr16:57513600-57514207:57513600-57514242:-	-0.101205	0.111389
DPF2;SE:chr11:65111540-65112051:65112092-65113137:+	0.0345908	0.322677
DPH2;A3:chr1:44436380-44436578:44436380-44436638:+	-0.0170834	0.481019
DPH2;A5:chr1:44435994-44436268:44435942-44436268:+	0.00208245	0.481019
DPH3;SE:chr3:16302336-16305662:16305736-16306276:-	0.0781896	0.0929071
DPP3;A3:chr11:66247936-66249664:66247936-66249667:+	-0.0283998	0.477522
DPP3;SE:chr11:66249941-66252644:66252733-66254011:+	-0.0028017	0.477522
DPP4;SE:chr2:162903516-162903913:162904011-162929909:-	0.0567721	0.122877
DRAM2;A3:chr1:111682333-111682660:111682288-111682660:-	0.051424	0.294705
DSN1;SE:chr20:35399596-35399828:35399876-35402065:-	0.096883	0.0909091
DTD2;A5:chr14:31922550-31926235:31922550-31926489:-	0.149225	0.035964
DTYMK;SE:chr2:242618064-242619644:242619734-242625184:-	-0.0225306	0.19031
DUS2;SE:chr16:68057254-68059318:68059397-68071909:+	0.00380591	0.488012
DUSP12;A3:chr1:161719935-161721445:161719935-161721458:+	-0.0085367	0.427572
DUXAP8;SE:chr22:16186946-16187165:16187302-16189032:-	-0.0329594	0.220779
DXO;A3:chr6:31939502-31939706:31939458-31939706:-	0.0326213	0.36014
DYNC1I2;AF:chr2:172543940:172544137-172546657:172544269:172544383-172546657:+	0.0325058	0.243756
DYNC2LI1;A3:chr2:44021782-44023026:44021782-44023029:+	0.0640559	0.206294
DYNLL1;A3:chr12:120934019-120934205:120934019-120934219:+	0.00391551	0.33017
DYNLL1;RI:chr12:120933916:120934019-120934205:120934356:+	0.0428868	0.33017
DYNLL1;RI:chr12:120933916:120934019-120934219:120934356:+	0.0064525	0.33017
DYNLRB1;SE:chr20:33104266-33107225:33107303-33114073:+	-0.00452797	0.318681
DYNLT1;SE:chr6:159058926-159062351:159062392-159065714:-	0.00172902	0.463536
DYRK4;SE:chr12:4714252-4716493:4716553-4719321:+	0.0628898	0.154346
E2F8;AF:chr11:19261777-19262095:19262525:19261777-19263044:19263197:-	0.172537	0.181319
EAPP;SE:chr14:34994013-34998564:34998681-35002650:-	0.0209258	0.341658
EBAG9;AF:chr8:110552088:110552148-110563039:110552343:110552690-110563039:+	-0.0898323	0.0919081
EBP;A3:chrX:48380295-48382087:48380295-48382142:+	0.000765757	0.484016
EBPL;SE:chr13:50237331-50243913:50243982-50265390:-	-0.00017727	0.489011
ECE1;AF:chr1:21616649-21616857:21616937:21616649-21671869:21671978:-	0.0719977	0.146853
ECH1;A3:chr19:39307025-39307093:39306995-39307093:-	-0.00341815	0.422577
ECH1;RI:chr19:39307705:39307769-39307956:39308004:-	-0.00317927	0.422577
ECHDC1;SE:chr6:127636041-127637595:127637647-127648147:-	0.02016	0.254745
ECI2;A3:chr6:4133945-4135745:4133935-4135745:-	0.0432834	0.121878
ECT2;SE:chr3:172468647-172469940:172470262-172472299:+	0.0303774	0.416583
ECT2;SE:chr3:172473164-172473273:172473365-172474773:+	-0.0110533	0.416583
EDF1;A3:chr9:139756948-139757358:139756797-139757358:-	0.0216634	0.221778
EDF1;RI:chr9:139756572:139756797-139757358:139757451:-	0.00599582	0.281219
EDRF1;SE:chr10:127414407-127417572:127417673-127417927:+	0.071785	0.234765
EEF1AKMT1;SE:chr13:21306260-21311862:21311944-21331594:-	-0.0876108	0.10989
EEF1AKNMT;A5:chr1:171751260-171752880:171750935-171752880:+	0.0515151	0.385614
EEF1AKNMT;SE:chr1:171750935-171751128:171751260-171752880:+	0.0305285	0.385614
EEF1D;AF:chr8:144669022-144679049:144679279:144669022-144679518:144679583:-	0.0183992	0.273726
EEF1D;SE:chr8:144663498-144668389:144668460-144668899:-	-0.00369627	0.343157
EEF2KMT;SE:chr16:5140566-5141795:5141896-5143485:-	0.0181169	0.386613
EFCAB11;AL:chr14:90263472:90263668-90397885:90389622:90391021-90397885:-	0.0487213	0.281219
EFNA1;SE:chr1:155104110-155105979:155106044-155106206:+	-0.078863	0.212288
EFTUD2;SE:chr17:42964118-42971785:42971893-42976737:-	0.0751384	0.0559441
EHBP1;SE:chr2:63206470-63215066:63215173-63217851:+	0.0140316	0.414086
EIF1AD;A3:chr11:65767976-65769381:65767952-65769381:-	-0.0943608	0.230769
EIF1AD;A5:chr11:65767952-65769381:65767952-65769511:-	0.159504	0.228771
EIF2AK4;SE:chr15:40303547-40308703:40308873-40309309:+	0.108179	0.0764236
EIF2B3;SE:chr1:45316675-45323376:45323479-45340350:-	0.00751945	0.45005
EIF2B4;A5:chr2:27589803-27589941:27589803-27590037:-	-0.0239379	0.34965
EIF2B4;A5:chr2:27592786-27592973:27592786-27593151:-	0.0123824	0.34965
EIF2S2;SE:chr20:32678408-32681481:32681537-32684463:-	0.00360721	0.382118
EIF3B;A3:chr7:2419146-2419839:2419146-2419914:+	-0.00717985	0.348651
EIF3C;SE:chr16:28726755-28732236:28732353-28734485:+	0.00716994	0.298202
EIF3D;SE:chr22:36922178-36922867:36922952-36925123:-	-0.00710431	0.34965
EIF3G;RI:chr19:10226643:10226750-10227476:10227665:-	-0.00189748	0.443556
EIF3K;A5:chr19:39109967-39110977:39109863-39110977:+	-0.00097581	0.467033
EIF3K;SE:chr19:39123136-39123241:39123318-39125633:+	0.0090865	0.467033
EIF3L;SE:chr22:38247497-38251572:38251651-38254686:+	0.0901145	0.0214785
EIF3L;SE:chr22:38274178-38282772:38282852-38284433:+	-0.0985814	0.0214785
EIF4B;A5:chr12:53428508-53431193:53428493-53431193:+	-0.0190709	0.147353
EIF4E2;AL:chr2:233431924-233433655:233433918:233431924-233445614:233448349:+	-0.142347	0.0212288
EIF4E2;AL:chr2:233431924-233433655:233433919:233431924-233445614:233448349:+	-0.385764	0.0212288
EIF4E2;RI:chr2:233431788:233431924-233433655:233433918:+	0.0111277	0.385115
EIF4E2;SE:chr2:233421240-233422594:233422728-233428957:+	-0.00846891	0.385115
EIF4E2;SE:chr2:233431924-233438973:233439051-233445614:+	-0.188856	0.0857476
EIF4E;SE:chr4:99806212-99807605:99807697-99808230:-	-0.00129646	0.480519
EIF4G2;SE:chr11:10822634-10823208:10823321-10823596:-	0.0438353	0.0769231
EIF4G2;SE:chr11:10827594-10828367:10828432-10828802:-	0.0337091	0.0769231
EIF4H;SE:chr7:73604248-73604577:73604636-73609071:+	-0.0056267	0.339161
EIF5A;A5:chr17:7210434-7212934:7210432-7212934:+	0.0174756	0.493007
EIF5A;A5:chr17:7211452-7212934:7211432-7212934:+	-0.0251111	0.493007
EIF5A;AF:chr17:7210300:7210434-7212934:7210995:7211071-7212934:+	-0.00465862	0.493007
EIF5A;AF:chr17:7210300:7210434-7212934:7211325:7211432-7212934:+	-0.0848912	0.493007
EIF5A;AF:chr17:7210300:7210434-7212934:7211336:7211452-7212934:+	-0.0825051	0.493007
EIF5A;AF:chr17:7210318:7210432-7212934:7210995:7211071-7212934:+	-0.000653564	0.493007
EIF5A;AF:chr17:7210318:7210432-7212934:7211325:7211432-7212934:+	-0.0163384	0.493007
EIF5A;AF:chr17:7210318:7210432-7212934:7211336:7211452-7212934:+	-0.0386334	0.493007
EIF5A;AF:chr17:7210995:7211071-7212934:7211325:7211432-7212934:+	-0.00686568	0.493007
EIF5A;AF:chr17:7210995:7211071-7212934:7211336:7211452-7212934:+	8.65703e-05	0.493007
EIF6;RI:chr20:33871979:33872064-33872184:33872295:-	-0.0205421	0.134366
EIF6;SE:chr20:33867921-33868457:33868632-33871979:-	0.0464454	0.0869131
EIPR1;SE:chr2:3261226-3278110:3278190-3341788:-	-0.00658046	0.451548
ELAC2;AF:chr17:12920438-12920884:12920981:12920438-12921020:12921116:-	-0.0421798	0.19031
ELMO2;A3:chr20:45023171-45027336:45023142-45027336:-	-0.135191	0.121379
ELOC;AF:chr8:74872053-74884312:74884367:74872053-74884480:74884521:-	-0.0196984	0.355145
ELOC;SE:chr8:74868289-74872000:74872053-74884312:-	0.0342168	0.355145
ELOC;SE:chr8:74872053-74876722:74876860-74884312:-	-0.00707501	0.41009
ELOF1;SE:chr19:11665180-11665989:11666068-11670006:-	-0.00771364	0.38961
ELOVL1;MX:chr1:43830465-43830599:43830679-43831235:43830465-43830857:43831047-43831235:-	0.0969254	0.227772
ELOVL1;SE:chr1:43830465-43830599:43830679-43830857:-	0.0376204	0.227772
ELOVL1;SE:chr1:43830679-43830857:43831047-43831235:-	0.0199282	0.259241
ELP1;A3:chr9:111693481-111696144:111693336-111696144:-	-0.172415	0.026973
ELP2;SE:chr18:33726011-33726213:33726344-33734813:+	0.0568982	0.23027
EMC4;SE:chr15:34520047-34520630:34520790-34521954:+	0.031148	0.148851
EMC9;A3:chr14:24608998-24610098:24608823-24610098:-	-0.00229886	0.467532
EMP3;SE:chr19:48828867-48830087:48830179-48830778:+	0.0684882	0.0374625
ENO1;A3:chr1:8926132-8926338:8925541-8926338:-	-0.000108273	0.485514
ENO1;RI:chr1:8928047:8928116-8930511:8932045:-	-0.108555	0.485514
ENO1;RI:chr1:8930511:8930569-8931950:8932045:-	0.000727488	0.485514
ENO1;SE:chr1:8932045-8934883:8934976-8938639:-	0.000684118	0.485514
ENO1;SE:chr1:8934976-8935848:8936090-8938639:-	-8.18013e-05	0.485514
ENSA;AF:chr1:150600068-150601537:150601605:150600068-150601890:150602047:-	-0.0361027	0.363636
ENSA;AF:chr1:150600068-150601537:150601605:150600068-150601890:150602056:-	0.159755	0.11988
ENSA;AF:chr1:150600068-150601537:150601605:150600068-150601890:150602082:-	0.0174402	0.363636
ENSA;SE:chr1:150598284-150598955:150599002-150599943:-	0.0206651	0.363636
ENTPD4;A5:chr8:23297428-23299082:23297428-23299106:-	-0.070911	0.111888
ENTPD6;A3:chr20:25187226-25187712:25187226-25187715:+	-0.0799673	0.246004
ENTPD6;A3:chr20:25204793-25205798:25204793-25205841:+	-0.0610123	0.246004
ENTPD6;SE:chr20:25176503-25187158:25187226-25187712:+	0.0434891	0.246004
ENTPD6;SE:chr20:25176503-25187712:25188033-25190485:+	0.0493851	0.246004
ENTPD6;SE:chr20:25199250-25201868:25201969-25203474:+	-0.00462246	0.438561
ENTPD7;SE:chr10:101419721-101420057:101420239-101421203:+	0.106452	0.111389
ENY2;A5:chr8:110346703-110348357:110346631-110348357:+	0.0191102	0.337662
EPB41L2;A5:chr6:131277639-131384282:131277639-131384295:-	-0.150464	0.036963
EPHX1;AF:chr1:225997826:225997871-226016426:226012996:226013245-226016426:+	-0.00044341	0.488511
EPS15L1;AL:chr19:16466062:16466662-16495940:16472411:16472795-16495940:-	0.0454405	0.421079
EPS15L1;SE:chr19:16472795-16487933:16488065-16495940:-	-0.0202817	0.421079
EPS8L3;A3:chr1:110294815-110295308:110294725-110295308:-	-0.033395	0.321179
ERCC1;A5:chr19:45926639-45927039:45926639-45927081:-	-0.0691679	0.378621
ERCC1;SE:chr19:45917003-45917221:45917292-45918119:-	0.0126417	0.3996
ERCC3;A3:chr2:128047095-128047265:128047077-128047265:-	-0.0334674	0.276723
ERGIC3;SE:chr20:34130142-34130262:34130349-34130571:+	0.0113844	0.228771
ERLEC1;SE:chr2:54028979-54035436:54035597-54036351:+	0.0141259	0.391608
ERLIN1;AF:chr10:101945394-101945661:101945702:101945394-101945719:101945786:-	-0.187421	0.0194805
ERP29;SE:chr12:112451413-112457560:112457698-112459954:+	-0.0362198	0.107892
ESYT1;A3:chr12:56527657-56527864:56527657-56527894:+	0.00741947	0.418082
ESYT1;SE:chr12:56532797-56536069:56536209-56536362:+	-0.0197104	0.418082
ETF1;A5:chr5:137854556-137878394:137854556-137878522:-	0.0416912	0.128372
ETFA;SE:chr15:76585041-76587932:76588078-76603691:-	-0.00427603	0.415085
ETFB;SE:chr19:51853645-51856386:51856544-51857404:-	-0.00153812	0.410589
ETHE1;SE:chr19:44015718-44030353:44030501-44030667:-	0.0320642	0.32967
EWSR1;A3:chr22:29684775-29687551:29684775-29687554:+	0.0305062	0.462537
EWSR1;SE:chr22:29684775-29687551:29687588-29688126:+	0.022873	0.462537
EWSR1;SE:chr22:29684775-29687554:29687588-29688126:+	0.000480985	0.491009
EWSR1;SE:chr22:29692358-29693817:29693939-29694723:+	-0.00209459	0.491009
EXD2;AF:chr14:69658248:69658308-69670634:69658493:69658756-69670634:+	-0.121793	0.247253
EXOC1;A5:chr4:56720119-56724480:56719963-56724480:+	0.166858	0.107393
EXOC1;SE:chr4:56750094-56755054:56755098-56756389:+	0.166858	0.107393
EXOC7;MX:chr17:74085401-74086410:74086478-74090495:74085401-74087224:74087316-74090495:-	-0.0371004	0.492507
EXOC7;SE:chr17:74083801-74084141:74084203-74084545:-	-0.0134738	0.492507
EXOC7;SE:chr17:74085401-74086410:74086478-74087224:-	0.000718692	0.492507
EXOC7;SE:chr17:74085401-74086410:74086478-74090495:-	-0.0174932	0.492507
EXOC7;SE:chr17:74085401-74087224:74087316-74090495:-	-0.0513251	0.492507
EXOC7;SE:chr17:74086478-74087224:74087316-74090495:-	0.0731017	0.492507
EXOSC10;SE:chr1:11132228-11133991:11134065-11134288:-	0.0132561	0.351149
EXOSC9;SE:chr4:122735202-122737299:122737349-122737524:+	0.0221824	0.314186
EZR;A3:chr6:159188169-159188293:159188110-159188293:-	-0.0154629	0.274725
F2;A5:chr11:46750387-46750930:46750270-46750930:+	-0.0591511	0.325674
F2;SE:chr11:46750387-46750930:46751111-46760598:+	-0.00253092	0.467033
FAIM;AF:chr3:138327614:138327779-138340249:138327913:138327988-138340249:+	0.0784861	0.121878
FAM104A;SE:chr17:71205907-71208817:71208879-71223304:-	0.055508	0.187313
FAM136A;SE:chr2:70528112-70528654:70528735-70529057:-	0.0141143	0.293706
FAM156B;A3:chrX:52927752-52928085:52927752-52928494:+	0.0316849	0.42957
FAM156B;A5:chrX:52927752-52928494:52927238-52928494:+	-0.138908	0.42957
FAM160A2;A5:chr11:6239380-6239788:6239380-6239830:-	0.0898741	0.254745
FAM200B;A5:chr4:15683591-15687859:15683524-15687859:+	-0.0360529	0.201798
FAM204A;SE:chr10:120095935-120101239:120101439-120101782:-	-0.0239524	0.356144
FAM222B;SE:chr17:27093725-27117396:27117443-27161311:-	0.0987924	0.146853
FAM49B;SE:chr8:130915596-130916745:130916831-130951854:-	-0.0494388	0.108891
FANCI;A5:chr15:89787298-89790860:89787264-89790860:+	-0.0666901	0.245255
FARSB;SE:chr2:223464802-223477986:223478099-223478530:-	-0.00363147	0.448052
FARSB;SE:chr2:223507724-223511520:223511715-223513459:-	0.0400504	0.264735
FASTK;A5:chr7:150775788-150775929:150775788-150776010:-	0.0225952	0.42291
FASTK;SE:chr7:150773919-150774000:150774114-150774188:-	0.000369221	0.492507
FASTK;SE:chr7:150773919-150774188:150774323-150774397:-	-0.0635752	0.42291
FASTK;SE:chr7:150776108-150776587:150777009-150777772:-	0.0634136	0.42291
FASTKD1;SE:chr2:170393850-170394523:170394651-170396561:-	0.0284138	0.374625
FASTKD2;A5:chr2:207630471-207631368:207630378-207631368:+	-0.0185109	0.379121
FBXL12;A5:chr19:9929293-9929404:9929293-9929430:-	0.0486801	0.46953
FBXL12;SE:chr19:9922393-9929221:9929293-9929404:-	0.00749641	0.46953
FBXO22;SE:chr15:76196444-76196832:76196970-76205544:+	0.0342224	0.274725
FBXO38;A5:chr5:147807510-147812987:147807285-147812987:+	0.0500586	0.325175
FBXO5;AF:chr6:153296756-153303992:153304009:153296756-153304369:153304742:-	-0.0502095	0.222278
FBXO7;A3:chr22:32871385-32874968:32871385-32875120:+	0.102651	0.0874126
FBXO7;AF:chr22:32870965:32871111-32874968:32871277:32871385-32874968:+	-0.0559237	0.0874126
FCGRT;AF:chr19:50015916:50016007-50017139:50016514:50016730-50017139:+	0.0253933	0.290709
FCGRT;SE:chr19:50016007-50016644:50016730-50017139:+	-0.118934	0.290709
FDPS;A3:chr1:155278756-155279834:155278756-155279855:+	-0.0100377	0.366134
FDPS;SE:chr1:155278756-155279580:155279756-155279834:+	0.0212243	0.366134
FDXR;SE:chr17:72862366-72862568:72862690-72862906:-	0.0433583	0.133367
FGFR1OP;SE:chr6:167424381-167426996:167427055-167435897:+	0.133319	0.047952
FGFR4;A5:chr5:176514034-176516551:176514019-176516551:+	-0.0408471	0.221029
FGFR4;A5:chr5:176514078-176516551:176514019-176516551:+	-0.0482587	0.221029
FGFR4;A5:chr5:176514078-176516551:176514034-176516551:+	-0.00040913	0.491009
FGG;A5:chr4:155533587-155533684:155533587-155533897:-	0.00180629	0.44955
FGG;AF:chr4:155533587-155533684:155533808:155533587-155533897:155534119:-	0.0251568	0.44955
FHL2;A5:chr2:106002997-106015299:106002997-106015427:-	-0.00597335	0.458541
FHL2;A5:chr2:106013154-106015299:106013154-106015427:-	0.239921	0.040959
FHL2;SE:chr2:106002997-106013104:106013154-106015299:-	0.00631526	0.458541
FHL2;SE:chr2:106002997-106013104:106013154-106015427:-	-0.233922	0.040959
FIBP;A5:chr11:65652657-65652980:65652657-65653001:-	-0.0239471	0.2997
FIGNL1;A5:chr7:50515987-50517243:50515987-50517261:-	-0.0654918	0.475524
FIGNL1;SE:chr7:50515987-50517243:50517421-50517999:-	-0.00745616	0.475524
FIGNL1;SE:chr7:50515987-50517261:50517421-50517999:-	0.0522958	0.475524
FKBP11;AL:chr12:49315779:49315984-49317565:49316348:49317387-49317565:-	-0.0512811	0.0934066
FKBP2;A5:chr11:64008710-64009856:64008604-64009856:+	0.00063945	0.482018
FLNB;SE:chr3:58124256-58127585:58127656-58128377:+	0.0296157	0.265734
FLVCR2;SE:chr14:76101356-76105695:76105805-76107298:+	-0.0495642	0.333167
FN1;A3:chr2:216237098-216238045:216236738-216238045:-	0.00719154	0.34965
FN1;A3:chr2:216237098-216238045:216237023-216238045:-	-0.00401011	0.34965
FN1;A5:chr2:216256537-216257654:216256537-216257801:-	0.00857877	0.34965
FN1;RI:chr2:216236632:216236738-216236832:216237098:-	-0.0703229	0.0689311
FN1;SE:chr2:216236738-216236832:216237023-216238045:-	0.138023	0.0752997
FN1;SE:chr2:216236738-216236832:216237098-216238045:-	0.0195871	0.217582
FN1;SE:chr2:216244040-216245534:216245803-216246935:-	0.0920869	0.0689311
FN1;SE:chr2:216256537-216257654:216257926-216259251:-	0.231501	0.035964
FN1;SE:chr2:216256537-216257801:216257926-216259251:-	0.00550751	0.34965
FOPNL;SE:chr16:15961373-15967348:15967484-15973661:-	0.0218645	0.404595
FOXRED1;SE:chr11:126144916-126145222:126145323-126145689:+	0.0913716	0.105395
FTL;RI:chr19:49468566:49468739-49468843:49468866:+	0.000478068	0.465035
FTL;RI:chr19:49469027:49469173-49469538:49469663:+	0.00017875	0.465035
FTL;RI:chr19:49469538:49469663-49469840:49470135:+	0.0457877	0.257742
FUOM;A3:chr10:135169009-135169242:135168940-135169242:-	-0.00182972	0.475524
FUS;SE:chr16:31196500-31198123:31198157-31199646:+	0.00192861	0.435564
FUT6;SE:chr19:5832590-5834961:5835088-5838688:-	0.0845492	0.204296
FXR1;RI:chr3:180680671:180680728-180680816:180680878:+	-0.00422685	0.441059
FXR1;SE:chr3:180688146-180693101:180693192-180693910:+	0.0416446	0.32967
FXYD2_and_FXYD6-FXYD2;A3:chr11:117693262-117693394:117693195-117693394:-	0.0133552	0.402722
FXYD2_and_FXYD6-FXYD2;AF:chr11:117693432-117694877:117695276:117693432-117695369:117695459:-	0.108348	0.103646
FXYD2_and_FXYD6-FXYD2;AF:chr11:117693432-117694877:117695276:117693432-117695369:117695597:-	0.117727	0.103646
FXYD2_and_FXYD6-FXYD2;RI:chr11:117693121:117693195-117693394:117693432:-	-0.00316714	0.444555
FXYD2_and_FXYD6-FXYD2;RI:chr11:117693121:117693262-117693394:117693432:-	-0.0240125	0.402722
G3BP1;A3:chr5:151151597-151166133:151151597-151166164:+	-0.0291676	0.174326
G3BP2;SE:chr4:76573925-76579167:76579265-76580250:-	0.0034275	0.456543
G6PC3;A5:chr17:42148610-42151528:42148551-42151528:+	0.015311	0.317682
G6PC3;SE:chr17:42152138-42152337:42152455-42152678:+	0.0468147	0.23976
G6PD;AF:chrX:153774378-153775004:153775061:153774378-153775683:153775778:-	-0.00259448	0.475524
G6PD;RI:chrX:153759606:153760305-153760403:153760495:-	-0.00598893	0.475524
GAA;AF:chr17:78075379:78075424-78078354:78075437:78075689-78078354:+	0.00727428	0.454046
GAA;SE:chr17:78075424-78075610:78075689-78078354:+	-0.00625935	0.454046
GALE;A5:chr1:24122755-24122999:24122755-24123187:-	0.092389	0.262737
GALE;AF:chr1:24125926-24126877:24127067:24125926-24127202:24127245:-	-0.00341419	0.451548
GALE;AF:chr1:24125926-24126877:24127067:24125926-24127202:24127248:-	-0.0310991	0.451548
GALE;RI:chr1:24122999:24123076-24123187:24123272:-	-0.00393004	0.451548
GALE;SE:chr1:24122755-24122999:24123076-24123187:-	0.0786659	0.230769
GALE;SE:chr1:24125220-24125377:24125502-24125856:-	0.0795987	0.230769
GANAB;SE:chr11:62400986-62401782:62401847-62402293:-	-0.091703	0.106893
GAPDH;A3:chr12:6647162-6647267:6647162-6647291:+	-1.98329e-05	0.495005
GAPDH;A5:chr12:6643827-6643976:6643735-6643976:+	4.45134e-05	0.495005
GAPDH;A5:chr12:6644157-6645660:6644027-6645660:+	0.000856347	0.495005
GDAP1;A5:chr8:75263701-75272372:75263556-75272372:+	-0.0516252	0.377123
GDI1;RI:chrX:153668288:153668486-153668722:153668853:+	-0.0935958	0.0879121
GDI2;SE:chr10:5808258-5808457:5808601-5810176:-	-0.08383	0.0374625
GDI2;SE:chr10:5828013-5836848:5836982-5838726:-	0.0214979	0.123377
GDI2;SE:chr10:5842668-5844273:5844303-5855177:-	-0.0753366	0.0374625
GEMIN2;SE:chr14:39591747-39594196:39594240-39597484:+	-0.0571396	0.258741
GEMIN2;SE:chr14:39601272-39602865:39602923-39605644:+	0.0369592	0.258741
GEMIN7;AF:chr19:45582491:45582537-45593365:45582540:45582635-45593365:+	-0.033198	0.368964
GEMIN7;AF:chr19:45582512:45582537-45583165:45582540:45582635-45583165:+	0.0619114	0.368964
GEMIN7;SE:chr19:45582537-45583165:45583287-45593365:+	0.0943806	0.368964
GEMIN7;SE:chr19:45582635-45583165:45583287-45593365:+	-0.00267347	0.48002
GEMIN8;SE:chrX:14039630-14044259:14044340-14047896:-	0.109014	0.171828
GFM2;SE:chr5:74034242-74034327:74034467-74035814:-	0.0718404	0.195804
GGA3;SE:chr17:73239651-73240700:73240798-73242590:-	0.0867854	0.156843
GGCT;SE:chr7:30536851-30538419:30538554-30544185:-	-0.0210373	0.46953
GGCT;SE:chr7:30538554-30540152:30540297-30544185:-	-0.00163341	0.46953
GGCX;SE:chr2:85786198-85787938:85788108-85788509:-	-0.0253345	0.313187
GJB1;SE:chrX:70435140-70443037:70443185-70443542:+	-0.0799445	0.0749251
GK;SE:chrX:30714800-30715849:30715866-30718531:+	0.0582534	0.222278
GK;SE:chrX:30742298-30745583:30745669-30746849:+	0.125658	0.152847
GLE1;SE:chr9:131267183-131269495:131269619-131271155:+	0.016575	0.431069
GLMP;A3:chr1:156263367-156263809:156263220-156263809:-	0.00260626	0.475524
GLMP;SE:chr1:156263000-156263111:156263220-156263809:-	0.0243604	0.475524
GLMP;SE:chr1:156263000-156263111:156263367-156263809:-	0.0200516	0.475524
GLMP;SE:chr1:156264356-156264550:156264807-156265317:-	0.0482485	0.475524
GLRX;A3:chr5:95150511-95152211:95150093-95152211:-	-0.00610568	0.383616
GLRX;A3:chr5:95150661-95152211:95150093-95152211:-	-0.0125434	0.383616
GLRX;A3:chr5:95150661-95152211:95150511-95152211:-	-0.035859	0.383616
GLRX;A5:chr5:95150093-95152200:95150093-95152211:-	0.00536891	0.383616
GLUL;AF:chr1:182357885-182360310:182360475:182357885-182360814:182360925:-	0.0287929	0.240759
GLYR1;A3:chr16:4864648-4867599:4864630-4867599:-	0.0887319	0.0951548
GLYR1;RI:chr16:4853207:4854149-4854523:4855311:-	0.105247	0.115385
GLYR1;SE:chr16:4871454-4871548:4871598-4872876:-	0.102604	0.0951548
GMNN;A5:chr6:24775472-24777450:24775340-24777450:+	-0.00226583	0.477023
GMPPA;SE:chr2:220363660-220364678:220364737-220364843:+	0.130263	0.0304695
GMPR2;A5:chr14:24702053-24702425:24701994-24702425:+	0.00638822	0.466533
GMPR2;AF:chr14:24701660:24701994-24702425:24702119:24702183-24702425:+	0.0095669	0.466533
GMPR2;AF:chr14:24701669:24702053-24702425:24702119:24702183-24702425:+	0.00755481	0.466533
GNB1;SE:chr1:1756938-1770629:1770677-1822259:-	0.0743384	0.02997
GNL2;SE:chr1:38042157-38046943:38047146-38047824:-	-0.0264926	0.255744
GNL3L;A5:chrX:54556852-54558953:54556735-54558953:+	0.161966	0.0744256
GNPAT;SE:chr1:231377202-231386707:231386889-231396253:+	0.0229423	0.35015
GOLGA1;A5:chr9:127702434-127703119:127702434-127703250:-	0.229052	0.0424575
GOLT1B;SE:chr12:21659910-21660878:21661043-21661317:+	0.0345603	0.272228
GPBP1;SE:chr5:56472227-56509901:56510020-56526673:+	-0.0509354	0.198302
GPBP1L1;AF:chr1:46126897-46152084:46152206:46126897-46152665:46152741:-	-0.0525435	0.287213
GPBP1L1;SE:chr1:46126897-46151248:46151292-46152084:-	0.102022	0.241758
GPI;A3:chr19:34887562-34890112:34887562-34890139:+	-0.0878266	0.021978
GPR108;AF:chr19:6736722-6737001:6737313:6736722-6737468:6737633:-	0.0250122	0.365634
GPS1;RI:chr17:80014162:80014267-80014346:80014426:+	-0.0119963	0.318182
GPS1;SE:chr17:80009840-80010132:80010335-80011150:+	0.0211117	0.318182
GPX2;SE:chr14:65406556-65408035:65408244-65409223:-	0.00147156	0.45005
GPX3;RI:chr5:150407470:150408332-150408460:150408548:+	-0.000250243	0.493506
GRHPR;A5:chr9:37422830-37424842:37422802-37424842:+	0.0097255	0.373127
GRIPAP1;SE:chrX:48838103-48838207:48838284-48839391:-	-0.00970417	0.455544
GRN;A5:chr17:42422973-42426526:42422702-42426526:+	0.0119072	0.347652
GSS;A3:chr20:33517393-33519139:33516754-33519139:-	0.149564	0.104895
GSS;SE:chr20:33516754-33517204:33517393-33519139:-	0.0289461	0.182817
GSTK1;A5:chr7:142962389-142964710:142962185-142964710:+	0.24622	0.0374625
GSTK1;RI:chr7:142962085:142962185-142962354:142962389:+	0.136259	0.0374625
GSTK1;SE:chr7:142962185-142962354:142962389-142964710:+	0.0256769	0.264236
GSTM4;AL:chr1:110201732-110203787:110204322:110201732-110207633:110208118:+	-0.0414874	0.182817
GSTO1;A5:chr10:106014331-106014921:106014257-106014921:+	0.00322259	0.482018
GSTO1;AF:chr10:106013615:106014257-106014921:106014395:106014720-106014921:+	-0.0392533	0.236763
GSTO1;AF:chr10:106013615:106014257-106014921:106014650:106014720-106014921:+	-0.0605697	0.236763
GSTO1;SE:chr10:106019556-106022737:106022835-106025842:+	0.000868648	0.482018
GSTO2;SE:chr10:106037874-106039128:106039229-106057336:+	0.0112815	0.360639
GSTT1;A3:chr22:24379511-24381700:24379450-24381700:-	0.0121658	0.461538
GSTT1;A3:chr22:24379511-24384120:24379450-24384120:-	0.0146067	0.461538
GSTT1;AL:chr22:24376141:24376617-24384120:24379903:24381787-24384120:-	-0.00974015	0.461538
GSTT1;SE:chr22:24376617-24376822:24376998-24384120:-	-0.0557577	0.461538
GSTT1;SE:chr22:24376998-24379361:24379450-24384120:-	0.0254049	0.461538
GSTT1;SE:chr22:24376998-24379361:24379511-24384120:-	0.0534011	0.461538
GSTT1;SE:chr22:24379450-24381700:24381787-24384120:-	-0.0436342	0.461538
GSTT1;SE:chr22:24379511-24381700:24381787-24384120:-	0.00921169	0.461538
GTF2H2;A5:chr5:70361049-70363321:70361049-70363482:-	-0.0266714	0.393107
GTF2H2;SE:chr5:70358623-70360952:70361049-70363321:-	-0.0733261	0.363636
GTF2H2C_2;A5:chr5:68856230-68858500:68856069-68858500:+	-0.0897826	0.135864
GTF2H2C_2;SE:chr5:68856069-68858500:68858597-68860927:+	0.137135	0.0859141
GTF3C1;A5:chr16:27474913-27475641:27474913-27475716:-	-0.159556	0.042957
GTF3C2;A3:chr2:27573266-27579606:27573256-27579606:-	-0.1113	0.131868
GTF3C2;SE:chr2:27566445-27573181:27573256-27579606:-	0.00680434	0.44955
GTF3C2;SE:chr2:27566445-27573181:27573266-27579606:-	-0.109652	0.131868
GTF3C5;SE:chr9:135930196-135930331:135930351-135931399:+	0.0639624	0.151349
GUCD1;AF:chr22:24944969-24950917:24950957:24944969-24951583:24951862:-	-0.0117224	0.402597
GYG1;SE:chr3:148727189-148741840:148742059-148744547:+	0.0266341	0.316683
H2AZ2;SE:chr7:44880611-44882876:44882953-44887568:-	0.0252625	0.135864
HAAO;SE:chr2:42995068-42996853:42996998-42997283:-	-0.05383	0.274226
HAAO;SE:chr2:42997326-42997633:42997722-43010454:-	-0.05383	0.274226
HAAO;SE:chr2:43010560-43010924:43011007-43015669:-	0.000639251	0.492507
HACD3;SE:chr15:65847298-65849077:65849241-65851018:+	0.0118338	0.344156
HADHB;SE:chr2:26505919-26506985:26507072-26507751:+	-0.0049818	0.423576
HARS1;A5:chr5:140057600-140058587:140057600-140058647:-	-0.0120404	0.367133
HAT1;SE:chr2:172782151-172803228:172803303-172809399:+	0.0570256	0.0949051
HBP1;A5:chr7:106809630-106820324:106809472-106820324:+	0.0826013	0.202298
HBS1L;SE:chr6:135360905-135363139:135363264-135371720:-	0.0187743	0.315185
HCCS;A5:chrX:11129638-11130139:11129580-11130139:+	0.0196978	0.366633
HDAC1;RI:chr1:32792540:32792678-32793137:32793278:+	-0.019917	0.252747
HDDC2;SE:chr6:125614055-125619860:125619962-125621684:-	0.0419197	0.124875
HDGF;AF:chr1:156715165-156721135:156721267:156715165-156722021:156722240:-	0.0051115	0.387113
HDHD2;A5:chr18:44661075-44662673:44661075-44662710:-	-0.0484174	0.261738
HDHD3;A3:chr9:116137847-116139009:116137806-116139009:-	-0.0336716	0.352148
HDLBP;AF:chr2:242207956-242212176:242212249:242207956-242254985:242255121:-	0.00828944	0.326673
HELLS;A5:chr10:96305709-96306134:96305664-96306134:+	-0.0145651	0.428072
HEXIM2;A5:chr17:43239398-43240117:43239306-43240117:+	0.210617	0.0959041
HEXIM2;SE:chr17:43239398-43239855:43240002-43240117:+	-0.0277347	0.377622
HGD;A3:chr3:120363466-120365114:120363290-120365114:-	0.0370439	0.145355
HIBCH;SE:chr2:191069958-191073606:191073639-191077682:-	-0.0701827	0.190809
HIGD1A;AF:chr3:42835767-42845664:42845819:42835767-42845928:42845984:-	-0.0707268	0.0544456
HINFP;SE:chr11:118992349-118994278:118994394-118997645:+	0.00982781	0.470529
HINT1;A3:chr5:130498170-130498265:130495304-130498265:-	0.00290456	0.393107
HINT1;A5:chr5:130498369-130500753:130498369-130500788:-	0.00149222	0.393107
HINT1;SE:chr5:130495304-130497722:130498170-130498265:-	0.00141005	0.393107
HLA-A;RI:chr6:29912277:29912393-29912836:29912868:+	0.00392289	0.385115
HLA-C;SE:chr6:31237302-31237743:31237862-31237987:-	-0.0339519	0.133367
HLF;AF:chr17:53342415:53342960-53345112:53343614:53343676-53345112:+	0.202593	0.0154845
HM13;A5:chr20:30135495-30136183:30135409-30136183:+	-0.0183012	0.406593
HMBS;A5:chr11:118955867-118958965:118955776-118958965:+	0.00856934	0.447552
HMBS;SE:chr11:118962873-118963114:118963233-118963468:+	-0.0221467	0.447552
HMGA1;A5:chr6:34208692-34210489:34208659-34210489:+	0.000232382	0.488012
HMGB2;A5:chr4:174254820-174255397:174254820-174255423:-	0.00450158	0.392108
HMGCR;SE:chr5:74650522-74650881:74651039-74651190:+	-0.103315	0.042957
HMGCS1;SE:chr5:43299077-43307868:43307926-43313458:-	0.0967353	0.0534466
HMGN3;A5:chr6:79911443-79911993:79911443-79912034:-	-0.0323301	0.238262
HMGN3;RI:chr6:79910966:79911443-79911993:79912106:-	0.0182632	0.238262
HMGN3;RI:chr6:79910966:79911443-79912034:79912106:-	0.0194927	0.238262
HMGN3;SE:chr6:79913347-79918264:79918293-79924689:-	0.0233274	0.238262
HMMR;SE:chr5:162891808-162894707:162894754-162896647:+	0.0826264	0.120879
HMOX2;SE:chr16:4526488-4533638:4533755-4555485:+	0.0435122	0.219281
HNF1A;A3:chr12:121437192-121437265:121437192-121437286:+	0.0368099	0.276723
HNF1B;A3:chr17:36093814-36099431:36093736-36099431:-	0.00155887	0.491009
HNF4A;A5:chr20:43057127-43058163:43057097-43058163:+	0.00141017	0.477023
HNRNPA1;SE:chr12:54676658-54676863:54677018-54677596:+	0.0228709	0.0694306
HNRNPA2B1;A5:chr7:26230080-26230613:26230080-26232115:-	0.114144	0.0959041
HNRNPA2B1;AL:chr7:26229548:26230080-26232115:26231468:26231958-26232115:-	-0.0406018	0.12987
HNRNPA2B1;RI:chr7:26230613:26230748-26232115:26232197:-	0.035061	0.2003
HNRNPA2B1;SE:chr7:26230080-26230613:26230748-26232115:-	0.0283317	0.2003
HNRNPA2B1;SE:chr7:26232993-26233195:26233314-26235467:-	0.0326329	0.12987
HNRNPA2B1;SE:chr7:26237352-26237451:26237486-26240192:-	0.014225	0.2003
HNRNPA3;A5:chr2:178077599-178080267:178077533-178080267:+	0.0426109	0.0529471
HNRNPA3;AL:chr2:178084042-178084136:178084504:178084042-178086788:178086898:+	-0.0909113	0.0307193
HNRNPA3;AL:chr2:178084042-178084136:178086058:178084042-178086788:178086898:+	-0.0992577	0.0307193
HNRNPC;A3:chr14:21731988-21737457:21731495-21737457:-	-0.0299031	0.221778
HNRNPC;A5:chr14:21698525-21699117:21698525-21699156:-	0.017383	0.254745
HNRNPC;A5:chr14:21702388-21730760:21702388-21731470:-	0.00117947	0.456044
HNRNPC;MX:chr14:21731495-21731826:21731988-21737457:21731495-21736782:21736827-21737457:-	-0.00919994	0.398352
HNRNPC;RI:chr14:21731470:21731495-21731826:21731988:-	0.0487298	0.131119
HNRNPC;SE:chr14:21702388-21730760:21731988-21737457:-	0.0379776	0.268303
HNRNPC;SE:chr14:21702388-21731470:21731495-21737457:-	0.0950192	0.104895
HNRNPC;SE:chr14:21702388-21731470:21731988-21737457:-	0.0760546	0.10989
HNRNPC;SE:chr14:21731495-21731826:21731988-21737457:-	-0.0901654	0.104895
HNRNPC;SE:chr14:21731495-21736782:21736827-21737457:-	0.00460727	0.456044
HNRNPD;SE:chr4:83276554-83277690:83277836-83277949:-	0.0145683	0.186813
HNRNPDL;SE:chr4:83346036-83346716:83346820-83347190:-	0.0547823	0.110889
HNRNPDL;SE:chr4:83347282-83347616:83347786-83348343:-	-0.0155973	0.228272
HNRNPF;A5:chr10:43892038-43904538:43892038-43904579:-	-0.00198936	0.481518
HNRNPF;AF:chr10:43892038-43892633:43892719:43892038-43903165:43903223:-	0.0156933	0.481518
HNRNPF;AF:chr10:43892038-43892633:43892719:43892038-43904175:43904305:-	-0.0020058	0.481518
HNRNPF;AF:chr10:43892038-43892633:43892719:43892038-43904538:43904620:-	0.00774521	0.481518
HNRNPF;AF:chr10:43892038-43892633:43892719:43892038-43904579:43904634:-	0.0157333	0.481518
HNRNPF;AF:chr10:43892038-43903165:43903223:43892038-43904175:43904305:-	-0.00819466	0.481518
HNRNPF;AF:chr10:43892038-43903165:43903223:43892038-43904538:43904620:-	0.00346478	0.481518
HNRNPF;AF:chr10:43892038-43903165:43903223:43892038-43904579:43904634:-	-0.00116479	0.481518
HNRNPF;AF:chr10:43892038-43904175:43904305:43892038-43904538:43904620:-	0.0345206	0.481518
HNRNPF;AF:chr10:43892038-43904175:43904305:43892038-43904579:43904634:-	0.00578134	0.481518
HNRNPH1;A5:chr5:179043219-179043870:179043219-179043900:-	-0.00535788	0.357143
HNRNPH1;AF:chr5:179050165-179050596:179050634:179050165-179051318:179051620:-	-0.145694	0.047952
HNRNPH1;AF:chr5:179050165-179050596:179050670:179050165-179051318:179051620:-	-0.057746	0.178488
HNRNPH1;AF:chr5:179050165-179050596:179050675:179050165-179051318:179051620:-	-0.0433532	0.122877
HNRNPH2;A5:chrX:100663307-100666924:100663295-100666924:+	3.19526e-05	0.496004
HNRNPH3;A5:chr10:70091992-70096956:70091973-70096956:+	0.0733749	0.0979021
HNRNPH3;A5:chr10:70098444-70098897:70098399-70098897:+	-0.0353554	0.168831
HNRNPK;A3:chr9:86584355-86585077:86584295-86585077:-	-0.0628185	0.162338
HNRNPK;A5:chr9:86593367-86595034:86593367-86595068:-	-0.00568889	0.446875
HNRNPK;AF:chr9:86593367-86595034:86595078:86593367-86595418:86595536:-	-0.0239118	0.446875
HNRNPK;AF:chr9:86593367-86595034:86595078:86593367-86595418:86595538:-	-0.0176482	0.446875
HNRNPK;AF:chr9:86593367-86595034:86595078:86593367-86595418:86595561:-	-0.0206764	0.446875
HNRNPK;AF:chr9:86593367-86595068:86595130:86593367-86595418:86595536:-	0.0239337	0.446875
HNRNPK;AF:chr9:86593367-86595068:86595130:86593367-86595418:86595538:-	0.00495768	0.446875
HNRNPK;AF:chr9:86593367-86595068:86595130:86593367-86595418:86595561:-	0.00446591	0.459041
HNRNPK;AF:chr9:86593367-86595068:86595150:86593367-86595418:86595536:-	-0.120687	0.170455
HNRNPK;AF:chr9:86593367-86595068:86595150:86593367-86595418:86595538:-	-0.137684	0.162338
HNRNPK;AF:chr9:86593367-86595068:86595150:86593367-86595418:86595561:-	-0.155981	0.162338
HNRNPK;AF:chr9:86593367-86595068:86595159:86593367-86595418:86595536:-	0.0284001	0.36963
HNRNPK;AF:chr9:86593367-86595068:86595159:86593367-86595418:86595538:-	0.0346616	0.247253
HNRNPK;AF:chr9:86593367-86595068:86595159:86593367-86595418:86595561:-	0.00431201	0.446875
HNRNPK;SE:chr9:86588314-86588817:86588888-86589432:-	-0.0105366	0.446875
HNRNPR;SE:chr1:23650225-23660011:23660124-23664247:-	0.0882154	0.044955
HNRNPR;SE:chr1:23665101-23667345:23667510-23670704:-	0.00236672	0.447552
HNRNPUL1;A3:chr19:41810166-41811551:41810166-41811581:+	-0.011444	0.338233
HNRNPUL1;AF:chr19:41768444:41768487-41774128:41770549:41770597-41774128:+	0.0907973	0.114053
HNRNPUL1;AF:chr19:41768444:41768487-41774128:41770647:41770703-41774128:+	-0.0901455	0.110514
HNRNPUL1;AF:chr19:41768444:41768487-41774128:41770929:41771026-41774128:+	0.0651343	0.195486
HNRNPUL1;AF:chr19:41768444:41768487-41774128:41770991:41771026-41774128:+	0.209858	0.0727844
HNRNPUL1;AF:chr19:41768444:41768487-41774128:41771139:41771248-41774128:+	0.0945049	0.143856
HNRNPUL1;AF:chr19:41770549:41770597-41774128:41770647:41770703-41774128:+	-0.169745	0.0487013
HNRNPUL1;AF:chr19:41770549:41770597-41774128:41770929:41771026-41774128:+	-0.0276835	0.329046
HNRNPUL1;AF:chr19:41770549:41770597-41774128:41770991:41771026-41774128:+	0.15941	0.0727844
HNRNPUL1;AF:chr19:41770549:41770597-41774128:41771139:41771248-41774128:+	0.000633008	0.488012
HNRNPUL1;AF:chr19:41770647:41770703-41774128:41770929:41771026-41774128:+	0.146074	0.0711788
HNRNPUL1;AF:chr19:41770647:41770703-41774128:41770991:41771026-41774128:+	0.24636	0.0487013
HNRNPUL1;AF:chr19:41770647:41770703-41774128:41771139:41771248-41774128:+	0.15389	0.0711788
HNRNPUL1;AF:chr19:41770929:41771026-41774128:41771139:41771248-41774128:+	0.0256093	0.338233
HNRNPUL1;AF:chr19:41770991:41771026-41774128:41771139:41771248-41774128:+	-0.225008	0.0727844
HOXA10;AF:chr7:27211792-27212968:27213066:27211792-27219265:27219841:-	-0.196546	0.017982
HPD;SE:chr12:122294531-122295234:122295338-122295663:-	0.0628488	0.0384615
HPS1;A5:chr10:100205170-100206564:100205170-100206644:-	-0.000184537	0.497003
HPS1;SE:chr10:100189399-100189548:100189646-100190328:-	-0.0467101	0.356643
HPS1;SE:chr10:100193848-100195029:100195171-100195392:-	-0.0800878	0.356643
HPS4;A5:chr22:26878206-26879640:26878206-26879711:-	-0.191248	0.242008
HPS4;A5:chr22:26878206-26879640:26878206-26879731:-	0.0439758	0.326174
HPS4;A5:chr22:26878206-26879711:26878206-26879731:-	0.144281	0.242008
HPS5;A5:chr11:18333571-18343493:18333571-18343680:-	0.163286	0.11988
HSD17B4;SE:chr5:118792063-118807331:118807395-118809603:+	0.0052245	0.4001
HSD3B7;A3:chr16:30996618-30996805:30996618-30996974:+	-0.000516535	0.494505
HSD3B7;A5:chr16:30997145-30997370:30996618-30997370:+	-0.0884248	0.288462
HSD3B7;SE:chr16:30996618-30996805:30997145-30997370:+	-0.120433	0.288462
HSD3B7;SE:chr16:30996618-30996974:30997145-30997370:+	-0.0923168	0.288462
HSD3B7;SE:chr16:30996618-30997370:30997525-30997744:+	0.100769	0.288462
HSD3B7;SE:chr16:30998025-30998161:30998323-30999089:+	-0.0168472	0.431568
HSDL2;SE:chr9:115142460-115166275:115166438-115167904:+	0.00349446	0.476024
HSP90AB1;A3:chr6:44214932-44216354:44214932-44216367:+	-0.1378	0.0034965
HSP90B1;RI:chr12:104336852:104337097-104337516:104337652:+	0.1473	0.0114885
HSPA14;SE:chr10:14882156-14884133:14884845-14885370:+	-0.0372846	0.33966
HSPA8;AF:chr11:122932037-122932772:122932846:122932037-122933055:122933200:-	-0.0528863	0.394605
HSPA8;AF:chr11:122932037-122932772:122932847:122932037-122933055:122933200:-	-0.00105669	0.394605
HSPA8;RI:chr11:122930181:122930736-122930824:122930976:-	-0.00220946	0.394605
HSPD1;AF:chr2:198363574-198364506:198364582:198363574-198364884:198365015:-	-0.0200633	0.143856
HSPD1;AF:chr2:198363574-198364506:198364590:198363574-198364884:198365015:-	-0.016436	0.143856
HSPD1;AF:chr2:198363574-198364506:198364601:198363574-198364884:198365015:-	0.0743465	0.0974026
HSPD1;RI:chr2:198358881:198358974-198360018:198360100:-	-0.0340683	0.143856
HSPD1;SE:chr2:198358974-198359381:198359476-198360018:-	0.0333765	0.138611
HYAL1;RI:chr3:50339488:50340411-50340897:50341006:-	-0.0196907	0.367133
HYAL1;SE:chr3:50338231-50338419:50338508-50339488:-	0.0614499	0.2997
HYAL3;AF:chr3:50333050-50336252:50336286:50333050-50336644:50336809:-	-0.150692	0.208791
HYOU1;AF:chr11:118926879-118927731:118927844:118926879-118927864:118927913:-	0.105109	0.0539461
IARS1;A3:chr9:95013116-95014090:95013041-95014090:-	-0.0307777	0.246254
IARS1;A5:chr9:95051708-95055723:95051708-95055893:-	0.12314	0.026973
IARS1;SE:chr9:95050192-95050408:95050564-95051583:-	0.129175	0.026973
IARS1;SE:chr9:95051708-95053118:95053204-95055893:-	0.0277952	0.246254
ICAM1;A5:chr19:10395704-10395791:10395685-10395791:+	-0.0295065	0.347153
ICAM1;RI:chr19:10395459:10395685-10395791:10397290:+	-0.273341	0.177822
IDE;SE:chr10:94297307-94318791:94318972-94333679:-	0.0415114	0.230769
IDH1;AF:chr2:209118683-209118755:209118967:209118683-209119663:209119845:-	-0.00206057	0.425574
IDH3B;A3:chr20:2639483-2640171:2639168-2640171:-	-0.0244505	0.477522
IDH3B;A5:chr20:2639168-2639284:2639168-2639405:-	-0.00217167	0.477522
IDH3B;RI:chr20:2639043:2639168-2639284:2639483:-	-0.00505216	0.477522
IDH3B;RI:chr20:2639043:2639168-2639405:2639483:-	-0.0300147	0.477522
IDH3B;SE:chr20:2639168-2639284:2639483-2640171:-	-0.0384135	0.477522
IDH3B;SE:chr20:2639168-2639405:2639483-2640171:-	-0.0200252	0.477522
IDH3G;RI:chrX:153051225:153051428-153051667:153051727:-	0.0686828	0.261738
IDH3G;SE:chrX:153055747-153056019:153056030-153056265:-	0.0295619	0.261738
IDH3G;SE:chrX:153055747-153056265:153056306-153059701:-	0.0862449	0.261738
IDI1;SE:chr10:1089333-1089939:1090111-1094804:-	0.0786482	0.0344655
IDNK;SE:chr9:86238136-86243096:86243126-86243788:+	-0.16431	0.190809
IFI27;SE:chr14:94577143-94578005:94578119-94581197:+	0.113881	0.0999001
IFNGR1;AF:chr6:137528214-137539809:137540283:137528214-137540380:137540503:-	0.000566442	0.485015
IFNGR1;AF:chr6:137536514-137540121:137540273:137536514-137540380:137540502:-	0.0360346	0.485015
IFNGR1;SE:chr6:137528214-137536404:137536514-137540380:-	0.000672562	0.485015
IFT20;SE:chr17:26659013-26659172:26659408-26662366:-	0.0169202	0.374625
IFT46;SE:chr11:118427760-118428453:118428605-118430500:-	0.0458763	0.373127
IFT52;A5:chr20:42219694-42223333:42219669-42223333:+	0.115585	0.0919081
IGF2BP2;SE:chr3:185376197-185390329:185390457-185393084:-	0.0939577	0.0634366
IGF2_and_INS-IGF2;A3:chr11:2154904-2156597:2154895-2156597:-	0.00481831	0.454046
IGF2_and_INS-IGF2;AF:chr11:2156759-2158422:2158514:2156759-2159459:2159582:-	0.00481831	0.454046
IGSF1;A3:chrX:130413164-130413245:130413149-130413245:-	-0.257406	0.0964036
IKBKB;SE:chr8:42129723-42146152:42146246-42147674:+	0.211987	0.110889
IKZF5;A3:chr10:124758187-124766542:124758174-124766542:-	-0.118769	0.171828
IL18;SE:chr11:112020929-112024315:112024326-112025698:-	0.0751576	0.027972
IL32;A5:chr16:3115711-3115785:3115688-3115785:+	0.00407447	0.397103
IL32;A5:chr16:3117614-3117985:3117416-3117985:+	0.0176488	0.390235
IL32;AF:chr16:3115330:3115495-3115785:3115642:3115688-3115785:+	0.00843925	0.390235
IL32;AF:chr16:3115330:3115495-3115785:3115642:3115711-3115785:+	0.00587344	0.397103
IL32;AF:chr16:3115355:3115495-3115785:3115642:3115688-3115785:+	0.0124793	0.390235
IL32;AF:chr16:3115355:3115495-3115785:3115642:3115711-3115785:+	0.0238208	0.390235
IL32;RI:chr16:3115642:3115688-3115785:3115827:+	0.015738	0.390235
IL32;RI:chr16:3115642:3115711-3115785:3115827:+	0.0308871	0.390235
IL32;RI:chr16:3117378:3117416-3117555:3117614:+	0.00948839	0.390235
IL32;SE:chr16:3117416-3117555:3117614-3117985:+	0.0136197	0.390235
ILF2;A3:chr1:153641052-153642312:153641033-153642312:-	-0.0770196	0.0244755
ILF3;A3:chr19:10793380-10793801:10793380-10793813:+	-0.0355214	0.102398
ILK;A3:chr11:6625052-6625410:6625052-6625456:+	-0.0892932	0.0474525
ILVBL;A5:chr19:15235880-15236191:15235880-15236467:-	0.0587072	0.22977
IMMT;A3:chr2:86398468-86400773:86398435-86400773:-	0.0367923	0.125375
IMP4;A5:chr2:131100535-131100659:131100508-131100659:+	-0.0176854	0.284715
IMPA1;SE:chr8:82572902-82583174:82583282-82586076:-	0.0257469	0.362138
IMPA1;SE:chr8:82593819-82597998:82598198-82598487:-	0.0832152	0.301698
IMPDH2;A3:chr3:49064319-49064393:49064295-49064393:-	-0.00662806	0.313187
IMPDH2;SE:chr3:49065349-49065681:49065755-49065864:-	0.0955324	0.038961
ING4;A3:chr12:6761936-6762102:6761933-6762102:-	-0.0879039	0.282717
INO80E;A3:chr16:30012361-30012533:30012361-30012735:+	0.0259837	0.287712
INO80E;SE:chr16:30007938-30008129:30008181-30012079:+	0.0413461	0.23643
INO80E;SE:chr16:30012361-30012533:30012851-30016542:+	0.135611	0.146853
INO80E;SE:chr16:30012361-30012735:30012851-30016542:+	0.0765924	0.146853
INTS12;SE:chr4:106621171-106624805:106624966-106629795:-	-0.0294519	0.368631
INTS13;A3:chr12:27070392-27070577:27070374-27070577:-	-0.0215838	0.36014
INTS14;AF:chr15:65899780-65903134:65903433:65899780-65903436:65903518:-	0.0868901	0.124875
INTS2;A5:chr17:60004023-60005283:60004023-60005296:-	-0.3145	0.0264735
IP6K2;A3:chr3:48732854-48754590:48732851-48754590:-	0.011291	0.406094
IP6K2;SE:chr3:48731673-48731892:48731958-48732523:-	0.0125706	0.406094
IQCB1;SE:chr3:121489421-121491404:121491560-121500590:-	-0.0236959	0.368631
IRF3;A3:chr19:50164101-50165205:50164085-50165205:-	-0.052553	0.134865
ISG20L2;A3:chr1:156697600-156698207:156697561-156698207:-	0.00606952	0.447552
ISOC2;A3:chr19:55966745-55967003:55966697-55967003:-	0.0492718	0.143357
ISOC2;SE:chr19:55966697-55967003:55967212-55967716:-	-0.083245	0.0749251
IST1;A3:chr16:71957283-71958672:71957283-71958714:+	0.0162603	0.495005
IST1;SE:chr16:71956583-71957191:71957283-71958672:+	0.000239317	0.495005
ITGB1;SE:chr10:33224486-33242521:33242737-33247073:-	-0.0079558	0.333666
ITGB1BP1;SE:chr2:9547034-9547578:9547727-9548242:-	-0.0451624	0.284715
ITGB1BP1;SE:chr2:9552534-9554307:9554385-9563502:-	-0.0845373	0.296703
ITGB1BP1;SE:chr2:9554385-9558755:9558861-9563502:-	0.00992122	0.345654
ITIH3;SE:chr3:52838750-52839824:52839856-52840119:+	0.0461699	0.347652
ITPA;A5:chr20:3190263-3193815:3190212-3193815:+	0.00303079	0.482517
ITPA;SE:chr20:3193872-3193965:3194029-3194631:+	-0.000932403	0.482517
JKAMP;A3:chr14:59951311-59953399:59951311-59953431:+	0.0512877	0.392607
JKAMP;A3:chr14:59951311-59953399:59951311-59953449:+	0.00629481	0.459041
JKAMP;A3:chr14:59951311-59953431:59951311-59953449:+	-0.043822	0.392607
JPT2;SE:chr16:1728357-1733510:1733593-1735440:+	0.117736	0.02997
KANSL3;A3:chr2:97297280-97302658:97297219-97302658:-	0.118963	0.123876
KANSL3;SE:chr2:97285281-97285409:97285499-97297049:-	0.162487	0.123876
KARS1;SE:chr16:75675621-75678181:75678360-75681476:-	0.0403853	0.109391
KAT5;SE:chr11:65480529-65480819:65480974-65481064:+	-0.0583202	0.207792
KAT7;SE:chr17:47882807-47886481:47886570-47888838:+	0.0402313	0.343656
KBTBD4;A5:chr11:47599580-47600380:47599580-47600485:-	-0.00126438	0.490509
KCNAB2;SE:chr1:6100705-6101891:6101932-6132815:+	-0.0795384	0.228771
KDM5C;A5:chrX:53222818-53222955:53222818-53222964:-	-0.108404	0.1004
KHK;SE:chr2:27315316-27317345:27317479-27319597:+	-0.126159	0.0744256
KIAA0319L;A5:chr1:36020120-36022808:36020120-36022963:-	-0.0735361	0.308691
KIAA0319L;AF:chr1:36020120-36022808:36023015:36020120-36023151:36023262:-	-0.045053	0.308691
KIAA0319L;AF:chr1:36020120-36022963:36023017:36020120-36023151:36023262:-	-0.115443	0.308691
KIAA1191;SE:chr5:175775359-175786484:175786570-175786814:-	0.159498	0.158591
KIAA1191;SE:chr5:175775359-175786814:175786921-175788605:-	0.00934736	0.464535
KIAA1191;SE:chr5:175779751-175782574:175782752-175788605:-	0.102371	0.464535
KIAA1191;SE:chr5:175782752-175786484:175786570-175786814:-	0.104031	0.13986
KIAA1191;SE:chr5:175782752-175786814:175786921-175788605:-	-0.0167255	0.464535
KIF20A;SE:chr5:137520886-137521201:137521399-137521650:+	-0.0372238	0.255744
KIF22;RI:chr16:29815319:29815386-29816135:29816347:+	0.00392651	0.451049
KIF22;SE:chr16:29802150-29803787:29803835-29808214:+	-0.043306	0.334665
KIF23;SE:chr15:69715668-69717621:69717662-69718409:+	-0.0266683	0.35015
KIF23;SE:chr15:69732826-69733107:69733418-69737129:+	0.111422	0.174825
KIF2C;SE:chr1:45216236-45218804:45218926-45219405:+	0.0168322	0.37013
KITLG;SE:chr12:88900914-88909311:88909394-88910111:-	0.122305	0.016983
KIZ;A5:chr20:21186222-21195173:21186168-21195173:+	-0.0640047	0.0929071
KIZ;RI:chr20:21224883:21224926-21227117:21227247:+	0.0212329	0.223776
KLHDC3;SE:chr6:42985084-42985257:42985433-42985591:+	0.0146106	0.384116
KLHL18;A3:chr3:47376309-47378010:47376309-47378025:+	-0.0487316	0.319181
KPNA1;A5:chr3:122215417-122233604:122215417-122233722:-	-0.101932	0.107892
KRT80;A3:chr12:52565341-52565442:52565306-52565442:-	-0.00250539	0.488012
KRT8;RI:chr12:53292245:53292303-53292463:53292683:-	-6.65477e-05	0.487512
KXD1;SE:chr19:18668724-18671230:18671360-18672846:+	-0.0770384	0.040959
KYAT3_and_RBMXL1;SE:chr1:89435150-89453935:89454034-89458268:-	-0.0273181	0.376623
LAIR2;SE:chr19:55019399-55020245:55020295-55021736:+	-0.062488	0.220779
LAMP2;AL:chrX:119564682:119565317-119575585:119570351:119573148-119575585:-	0.0252741	0.275724
LAMTOR1;RI:chr11:71808339:71808960-71809335:71809461:-	-0.00453214	0.431069
LAMTOR2;SE:chr1:156025216-156027769:156027858-156028106:+	0.0266263	0.196803
LANCL1;AF:chr2:211341136-211341344:211341441:211341136-211341446:211341463:-	0.0420151	0.254246
LARP4;SE:chr12:50794811-50806188:50806236-50821545:+	0.0453521	0.218282
LARS2;SE:chr3:45430172-45433075:45433140-45435925:+	0.000358155	0.494006
LAS1L;SE:chrX:64744142-64744444:64744494-64744845:-	0.055659	0.178821
LBR;SE:chr1:225594534-225597993:225598118-225599039:-	-0.011474	0.421578
LCMT1;SE:chr16:25123317-25137285:25137447-25139796:+	-0.0110488	0.40959
LCN15;A3:chr9:139658461-139658845:139658417-139658845:-	0.0143499	0.29021
LDHA;SE:chr11:18425358-18426996:18427119-18428664:+	-0.000451836	0.442058
LGALS1;SE:chr22:38073072-38074490:38074661-38075610:+	-0.00468563	0.291708
LGALS3BP;A3:chr17:76969425-76970770:76969304-76970770:-	0.00172576	0.444555
LGALS3BP;RI:chr17:76967338:76968786-76969052:76969304:-	-0.048173	0.444555
LGALS3BP;RI:chr17:76972047:76972238-76973222:76973296:-	0.00540663	0.444555
LIAS;SE:chr4:39466962-39469138:39469266-39471639:+	0.00131077	0.48951
LIG1;SE:chr19:48664764-48665519:48665608-48668807:-	0.0179374	0.397602
LIG3;AL:chr17:33329808-33330014:33331191:33329808-33331292:33332083:+	0.0275186	0.356643
LIMA1;A3:chr12:50586347-50589613:50586344-50589613:-	-0.144285	0.02997
LINC00857;A5:chr10:81967997-81977775:81967987-81977775:+	0.0263829	0.431568
LINC00888;A5:chr3:183165735-183169866:183165553-183169866:+	0.0158222	0.43007
LITAF;AF:chr16:11650591-11680742:11680775:11650591-11681194:11681322:-	-0.0358633	0.23027
LOC107985911;AL:chr2:91805201:91806180-91843394:91807781:91809310-91843394:-	-0.0475035	0.307621
LOC107985911;AL:chr2:91805201:91806180-91843394:91810903:91814325-91843394:-	-0.00869102	0.445055
LOC107985911;AL:chr2:91805201:91806180-91843394:91824713:91825059-91843394:-	0.0727236	0.132617
LOC107985911;AL:chr2:91805809:91806180-91842946:91824712:91825059-91842946:-	0.0785598	0.155844
LOC107985911;AL:chr2:91807781:91809310-91843394:91810903:91814325-91843394:-	0.0450076	0.373689
LOC107985911;AL:chr2:91807781:91809310-91843394:91824713:91825059-91843394:-	0.0374374	0.225899
LOC107985911;AL:chr2:91810903:91814325-91843394:91824713:91825059-91843394:-	0.0257744	0.301199
LOC107985911;SE:chr2:91806180-91842946:91843023-91843394:-	0.0295306	0.307621
LOC107985911;SE:chr2:91825059-91842946:91843023-91843394:-	0.0643178	0.132617
LOC112694756_and_ALDOA;AF:chr16:30075587:30075826-30078555:30075886:30076105-30078555:+	-0.0122943	0.494006
LOC112694756_and_ALDOA;AF:chr16:30075587:30075826-30078555:30076972:30077248-30078555:+	0.0219916	0.361888
LOC112694756_and_ALDOA;AF:chr16:30075587:30075826-30078555:30077083:30077248-30078555:+	0	0.494006
LOC112694756_and_ALDOA;AF:chr16:30075886:30076105-30078555:30076972:30077248-30078555:+	0.00303926	0.494006
LOC112694756_and_ALDOA;AF:chr16:30075886:30076105-30078555:30077083:30077248-30078555:+	0	0.494006
LOC112694756_and_ALDOA;RI:chr16:30081151:30081350-30081438:30081734:+	0.0687482	0.108392
LOC112694756_and_ALDOA;SE:chr16:30077248-30078206:30078359-30078555:+	0.00181503	0.494006
LPIN1;SE:chr2:11913871-11916212:11916319-11919645:+	-0.0309409	0.416084
LRIF1;SE:chr1:111492745-111493910:111495437-111506243:-	0.0113665	0.454545
LRR1;SE:chr14:50069186-50074118:50074839-50080974:+	-0.031864	0.287712
LRRC20;A5:chr10:72061264-72083537:72061264-72083619:-	-0.0812085	0.466034
LRRC20;SE:chr10:72061264-72083619:72083786-72100309:-	0.0344345	0.48002
LRRC20;SE:chr10:72100458-72136208:72136352-72142305:-	-0.00410389	0.48002
LRRC42;MX:chr1:54412222-54413461:54413494-54417659:54412222-54413535:54413654-54417659:+	0.0406262	0.411588
LRRC42;SE:chr1:54412222-54413461:54413494-54417659:+	0.0100396	0.411588
LRRC42;SE:chr1:54412222-54413535:54413654-54417659:+	-0.0320125	0.411588
LRRC8E;SE:chr19:7953485-7958602:7958744-7960484:+	-0.146464	0.157343
LSM1;SE:chr8:38021358-38027320:38027435-38029483:-	0.0665418	0.110889
LSM6;A3:chr4:147096963-147104058:147096963-147104064:+	-0.0160198	0.395105
LTA4H;SE:chr12:96396842-96397616:96397698-96400092:-	-0.0154167	0.278721
LYPLA1;A5:chr8:54975935-54978308:54975935-54978348:-	-0.00155674	0.478521
LYPLA1;SE:chr8:54963748-54965215:54965316-54967620:-	0.0234418	0.478521
LYPLA2;A3:chr1:24117740-24119042:24117740-24119147:+	-0.00716134	0.383117
LYPLA2;SE:chr1:24119250-24119498:24119529-24119641:+	0.0209093	0.383117
LYPLAL1;A3:chr1:219352588-219366424:219352588-219366472:+	-0.0184011	0.396603
LYRM1;AF:chr16:20911767:20911857-20913808:20912198:20912211-20913808:+	-0.119359	0.419081
LYRM1;AF:chr16:20911778:20911857-20913808:20912198:20912211-20913808:+	-0.0591081	0.419081
LYRM1;SE:chr16:20911326-20911620:20911857-20926878:+	0.0412021	0.419081
LYRM1;SE:chr16:20911857-20913808:20914039-20926878:+	0.0383182	0.419081
LYRM1;SE:chr16:20914039-20922505:20922586-20926878:+	-0.0203297	0.419081
LYRM4;AL:chr6:5108656:5109725-5216851:5186834:5187214-5216851:-	0.0573249	0.118881
LYSMD3;A3:chr5:89815301-89820852:89815242-89820852:-	0.0932782	0.160839
LZIC;AF:chr1:10002840-10003307:10003398:10002840-10003407:10003435:-	0.0130533	0.414086
MACROH2A1;A3:chr5:134696297-134705096:134696294-134705096:-	0.0695085	0.030969
MAGED1;RI:chrX:51644649:51645034-51645242:51645447:+	0.00399311	0.428072
MAGED1;SE:chrX:51637445-51637723:51637890-51638149:+	0.00830946	0.428072
MAGED1;SE:chrX:51641289-51641381:51641423-51641677:+	0.0115818	0.428072
MAGED2;AF:chrX:54834811:54834866-54835736:54835525:54835656-54835736:+	-0.0452153	0.19543
MAGED2;AF:chrX:54834811:54834866-54835736:54835531:54835656-54835736:+	-0.049984	0.19543
MAGED2;RI:chrX:54835531:54835656-54835736:54835809:+	nan	1
MAGED2;RI:chrX:54836155:54836213-54836329:54836646:+	0.00826268	0.393107
MAGED2;RI:chrX:54841681:54842123-54842314:54842445:+	-0.354617	0.0549451
MAGED2;RI:chrX:54841681:54842123-54842314:54842446:+	0.107119	0.141109
MAGOH;SE:chr1:53694626-53699214:53699324-53701249:-	0.00525493	0.402098
MANBAL;SE:chr20:35918089-35925750:35925937-35927166:+	0.0061612	0.423077
MANBAL;SE:chr20:35918089-35927166:35927282-35929611:+	-0.0357359	0.311688
MANBAL;SE:chr20:35918089-35929611:35929816-35944711:+	0.0396122	0.311688
MANEAL;A3:chr1:38262492-38265239:38262492-38265516:+	-0.0474139	0.220779
MAPK1IP1L;SE:chr14:55518521-55528398:55528419-55529336:+	-0.00973296	0.407093
MAPKAPK5-AS1;A3:chr12:112278281-112279131:112277807-112279131:-	-0.0464478	0.473027
MAPKAPK5-AS1;A5:chr12:112278281-112279131:112278281-112279488:-	-0.00446288	0.473027
MARS1;RI:chr12:57910028:57910120-57910218:57910434:+	-0.0244744	0.218282
MAT1A;SE:chr10:82040548-82043672:82043794-82045268:-	-0.0685352	0.132368
MAT2A;RI:chr2:85770024:85770157-85770793:85772400:+	0.124839	0.0124875
MAT2B;AF:chr5:162930209:162930430-162939008:162932597:162932755-162939008:+	0.136555	0.020979
MATR3;AF:chr5:138629402:138629494-138642928:138629675:138629717-138642928:+	0.044151	0.0904096
MATR3;SE:chr5:138629717-138642928:138644016-138650364:+	-0.0627677	0.0869131
MAVS;SE:chr20:3835388-3838282:3838456-3841979:+	0.171098	0.023976
MAX;SE:chr14:65560533-65568264:65568290-65569022:-	0.0309166	0.361638
MBD1;SE:chr18:47800233-47800556:47800723-47801347:-	-0.0720032	0.208292
MBD1;SE:chr18:47802098-47802205:47802351-47802748:-	0.0720032	0.208292
MBD4;A5:chr3:129152979-129155286:129152979-129155304:-	-0.0513104	0.252248
MCFD2;SE:chr2:47135108-47136162:47136316-47142862:-	0.00682055	0.386613
MCFD2;SE:chr2:47136316-47137919:47138012-47142862:-	-0.0191066	0.386613
MCM10;A3:chr10:13214480-13214625:13214480-13214628:+	0.00219943	0.488511
MCM3;SE:chr6:52129584-52130033:52130183-52130873:-	0.000181252	0.495005
MCM3;SE:chr6:52144397-52146339:52146472-52146843:-	-0.00319283	0.495005
MCM3;SE:chr6:52147659-52148092:52148204-52149395:-	0.0152909	0.495005
MCRIP1;RI:chr17:79780293:79780783-79781085:79781187:-	0.0139767	0.362637
MCRIP1;SE:chr17:79781187-79781288:79781389-79782163:-	0.0442869	0.321678
MCRS1;A3:chr12:49960624-49961831:49959998-49961831:-	-0.0764085	0.473027
MCRS1;AF:chr12:49960624-49961430:49961648:49960624-49961831:49961909:-	-0.0018398	0.473027
MCRS1;AF:chr12:49960624-49961430:49961648:49960624-49961831:49961925:-	0.018395	0.473027
MCRS1;RI:chr12:49952088:49952512-49952626:49952753:-	-0.0110064	0.473027
MCRS1;RI:chr12:49959860:49959998-49960505:49960624:-	-0.0206944	0.473027
MCRS1;SE:chr12:49959998-49960505:49960624-49961831:-	0.00655616	0.473027
MDH2;SE:chr7:75677544-75684148:75684316-75686728:+	0.0716858	0.0284715
MDM1;A3:chr12:68721290-68724887:68720801-68724887:-	-0.072115	0.318182
MEA1;AF:chr6:42981127-42981524:42981626:42981127-42981636:42981659:-	-0.00811654	0.399101
MEAF6;SE:chr1:37961519-37962148:37962205-37967405:-	0.0752209	0.114386
MEAK7;RI:chr16:84511667:84513110-84513168:84513632:-	0.032132	0.425075
MEAK7;SE:chr16:84531717-84536327:84536448-84538207:-	-0.141851	0.316683
MECR;A3:chr1:29543324-29557243:29543197-29557243:-	0.0799641	0.162338
MECR;SE:chr1:29543197-29547350:29547433-29557243:-	0.0922803	0.162338
MED18;RI:chr1:28660928:28661671-28662220:28662475:+	-0.0278974	0.367632
MED24;A3:chr17:38176606-38178208:38176603-38178208:-	0.0748736	0.13037
MED4;A5:chr13:48664554-48669090:48664554-48669196:-	0.0739048	0.176324
MELK;A5:chr9:36573195-36581641:36573004-36581641:+	0.042529	0.302198
MELK;SE:chr9:36581736-36583624:36583709-36589533:+	0.0766547	0.277972
MELK;SE:chr9:36589649-36594625:36594768-36597219:+	0.115639	0.277972
METAP1;SE:chr4:99966461-99969884:99970027-99978904:+	0.0208528	0.322677
METAP2;A3:chr12:95877056-95879655:95877056-95879724:+	-0.00232006	0.46953
METTL1;SE:chr12:58163461-58163555:58163739-58164877:-	0.00950162	0.426573
METTL21A;A5:chr2:208489128-208489786:208489128-208489989:-	-0.0111845	0.335664
METTL22;SE:chr16:8722967-8728896:8728936-8729025:+	-0.0131984	0.443556
METTL2A;RI:chr17:60501255:60501373-60501580:60501671:+	-0.00359743	0.475524
METTL5;A5:chr2:170681150-170681292:170681150-170681378:-	0.0458323	0.177822
METTL5;RI:chr2:170680999:170681150-170681292:170681394:-	-0.000931573	0.485015
MFN2;A3:chr1:12040541-12041867:12040541-12042027:+	0.0395073	0.195305
MFN2;SE:chr1:12040541-12041867:12042171-12049222:+	0.183198	0.0569431
MFN2;SE:chr1:12040541-12042027:12042171-12049222:+	0.138696	0.0569431
MFNG;A5:chr22:37876337-37881954:37876337-37881961:-	0.0434814	0.463037
MFNG;A5:chr22:37876337-37881954:37876337-37881986:-	0.13438	0.463037
MFNG;A5:chr22:37876337-37881961:37876337-37881986:-	-0.0126168	0.463037
MFNG;A5:chr22:37876807-37881961:37876807-37881986:-	0.0165409	0.463037
MFNG;SE:chr22:37866067-37868481:37868566-37870550:-	0.0395745	0.463037
MFNG;SE:chr22:37876337-37876759:37876807-37881961:-	0.052267	0.463037
MFNG;SE:chr22:37876337-37876759:37876807-37881986:-	0.0144111	0.463037
MFSD11;AF:chr17:74733609:74733704-74734364:74734098:74734247-74734364:+	-0.111563	0.267732
MFSD5;AF:chr12:53645437:53645819-53646602:53645970:53646052-53646602:+	-0.0581785	0.149351
MFSD9;SE:chr2:103347527-103348483:103348597-103348781:-	0.103053	0.155345
MGME1;A5:chr20:17951013-17956327:17950773-17956327:+	0.00360572	0.461039
MGME1;SE:chr20:17951013-17953350:17953394-17956327:+	0.0205591	0.461039
MGST1;AF:chr12:16500007:16500118-16507165:16500586:16500644-16507165:+	-0.00174127	0.439061
MGST1;AF:chr12:16500007:16500118-16507165:16500588:16500644-16507165:+	0.0206464	0.439061
MGST1;AF:chr12:16500007:16500118-16507165:16500645:16500832-16507165:+	-0.0632889	0.439061
MGST1;AF:chr12:16500586:16500644-16507165:16500645:16500832-16507165:+	-0.00294041	0.439061
MGST1;AF:chr12:16500588:16500644-16507165:16500645:16500832-16507165:+	-0.0694959	0.439061
MGST1;SE:chr12:16507312-16510539:16510633-16516729:+	0.00495585	0.439061
MGST2;SE:chr4:140599796-140616351:140616421-140624609:+	0.0177481	0.2003
MIA2;SE:chr14:39788495-39790132:39790260-39796068:+	0.0131146	0.391608
MICB;AF:chr6:31462438:31462772-31473394:31465922:31466040-31473394:+	0.0756335	0.237762
MICOS10;SE:chr1:19923603-19943752:19943830-19948594:+	-0.0182637	0.138362
MICOS10;SE:chr1:19923603-19948594:19948641-19949968:+	0.0198177	0.138362
MIEF1;A3:chr22:39908031-39908237:39908031-39908323:+	-0.0970673	0.117882
MIF4GD;SE:chr17:73263711-73263827:73263982-73264164:-	0.0738839	0.348651
MIF4GD;SE:chr17:73264273-73265428:73265550-73266195:-	0.0353345	0.348651
MIIP;RI:chr1:12089280:12089338-12089822:12089951:+	-0.049481	0.25025
MIIP;RI:chr1:12089280:12089951-12090085:12090181:+	0.215736	0.25025
MIIP;SE:chr1:12079609-12081702:12081897-12082152:+	-0.0575493	0.25025
MINDY3;SE:chr10:15879317-15880227:15880278-15883425:-	0.0214581	0.406094
MIS12;SE:chr17:5390004-5391516:5391909-5392143:+	0.169329	0.1004
MISP;SE:chr19:751171-756890:758726-759909:+	0.159696	0.0424575
MITD1;SE:chr2:99787115-99787806:99787892-99787973:-	0.154458	0.0294705
MKNK1;SE:chr1:47024472-47025906:47025949-47027150:-	-0.00845131	0.465035
MKS1;SE:chr17:56283741-56283826:56283908-56284446:-	0.185285	0.257742
MKS1;SE:chr17:56283741-56284446:56284579-56285255:-	-0.10937	0.26973
MLH1;AF:chr3:37034976:37035154-37038110:37035276:37035381-37038110:+	0.101921	0.413087
MLH1;AF:chr3:37034981:37035154-37038110:37035276:37035381-37038110:+	-0.0141187	0.413087
MLH1;SE:chr3:37083822-37089010:37089174-37090008:+	-0.0348059	0.413087
MLST8;A3:chr16:2255513-2256032:2255513-2256062:+	0.120942	0.0839161
MLST8;A3:chr16:2256410-2256480:2256410-2256498:+	-0.0191725	0.339161
MLX;A5:chr17:40719346-40719637:40719184-40719637:+	0.0241908	0.319181
MLX;SE:chr17:40719673-40720488:40720577-40720855:+	0.0723483	0.231768
MMAB;SE:chr12:109998909-109999048:109999134-109999225:-	-0.0035468	0.472028
MOB4;SE:chr2:198380870-198388348:198388410-198400254:+	0.0782367	0.0794206
MORF4L1;SE:chr15:79172921-79177309:79177425-79178483:+	0.0174267	0.16983
MORF4L2;A3:chrX:102933548-102940099:102933528-102940099:-	0.0104925	0.364635
MORF4L2;A3:chrX:102933579-102939609:102933548-102939609:-	0.0107808	0.364635
MORF4L2;A3:chrX:102933579-102940099:102933528-102940099:-	0.0126988	0.364635
MORF4L2;A3:chrX:102933579-102940099:102933548-102940099:-	-0.0101438	0.364635
MORF4L2;RI:chrX:102940099:102940188-102941559:102941627:-	0.00947289	0.364635
MORF4L2;SE:chrX:102931979-102933427:102933528-102940099:-	0.0330444	0.270979
MORF4L2;SE:chrX:102931979-102933427:102933548-102940099:-	0.172574	0.222278
MORF4L2;SE:chrX:102931979-102933427:102933579-102940099:-	0.0528391	0.238095
MORF4L2;SE:chrX:102933548-102939609:102939657-102940099:-	0.030344	0.364635
MORF4L2;SE:chrX:102933579-102939609:102939657-102940099:-	0.0805366	0.222278
MOSPD1;SE:chrX:134023222-134025509:134025670-134030847:-	0.043767	0.283716
MOV10;A3:chr1:113217351-113217454:113217351-113217470:+	0.0222245	0.358142
MPDU1;RI:chr17:7490217:7490335-7490479:7490589:+	-0.0174726	0.361139
MPI;SE:chr15:75188666-75189352:75189560-75189853:+	0.0122169	0.425574
MPV17;SE:chr2:27535639-27535861:27535976-27545315:-	0.00710318	0.408092
MRPL11;A5:chr11:66205730-66206103:66205730-66206181:-	-0.000761038	0.474525
MRPL14;SE:chr6:44081946-44084278:44084366-44095081:-	-0.0180276	0.203796
MRPL16;A5:chr11:59577393-59577713:59577393-59578077:-	-0.00224369	0.477522
MRPL18;AF:chr6:160210979:160211092-160211972:160211501:160211671-160211972:+	0.0149119	0.365135
MRPL18;SE:chr6:160211092-160211700:160211819-160211972:+	0.0210311	0.365135
MRPL20;A3:chr1:1337981-1341189:1337636-1341189:-	0.0139074	0.197303
MRPL22;SE:chr5:154320825-154330381:154330498-154335931:+	0.0491392	0.0529471
MRPL24;A5:chr1:156708556-156710804:156708556-156710845:-	-0.0494513	0.143856
MRPL2;SE:chr6:43022224-43023283:43023356-43023635:-	0.0456137	0.112887
MRPL33;SE:chr2:27995559-27997291:27997397-28002300:+	0.0130499	0.25974
MRPL35;RI:chr2:86437603:86437736-86440751:86440912:+	-0.00626626	0.422078
MRPL38;A3:chr17:73900800-73900890:73900754-73900890:-	-0.00443557	0.434565
MRPL42;A3:chr12:93861330-93862965:93861330-93862968:+	0.0343102	0.161838
MRPL45;SE:chr17:36474634-36476502:36476651-36478009:+	-0.00320868	0.455544
MRPL47;SE:chr3:179319578-179320440:179320585-179322315:-	0.110417	0.036963
MRPL48;SE:chr11:73516124-73519358:73519395-73536753:+	0.0380482	0.21029
MRPL49;A5:chr11:64889896-64891974:64889812-64891974:+	0.00466482	0.462537
MRPL51;AF:chr12:6602138-6602224:6602428:6602138-6602883:6603006:-	0.00525262	0.365135
MRPL55;A5:chr1:228296019-228296850:228296019-228296962:-	-0.0340002	0.322344
MRPL55;A5:chr1:228296722-228296850:228296722-228296962:-	-0.0175215	0.401598
MRPL55;SE:chr1:228296019-228296656:228296722-228296850:-	0.112215	0.205794
MRPL55;SE:chr1:228296019-228296656:228296722-228296962:-	0.0836798	0.22977
MRPL9;SE:chr1:151733375-151733927:151734028-151734581:-	-0.0260021	0.21978
MRPS10;SE:chr6:42179655-42181858:42181930-42182018:-	0.167102	0.014985
MRPS12;A5:chr19:39421811-39421916:39421638-39421916:+	0.0926155	0.038961
MRPS12;RI:chr19:39421609:39421811-39421916:39421983:+	-0.0530829	0.13037
MRPS14;A5:chr1:174987712-174992408:174987712-174992500:-	0.038706	0.283716
MRPS16;A3:chr10:75011795-75012228:75011781-75012228:-	0.0027493	0.474525
MRPS18A;A5:chr6:43639643-43642939:43639643-43643231:-	0.0889377	0.246254
MRPS18A;RI:chr6:43642939:43643008-43643231:43643354:-	0.0494621	0.246254
MRPS18A;SE:chr6:43639643-43642939:43643008-43643231:-	0.0379298	0.246254
MRPS18B;SE:chr6:30587766-30590609:30590675-30592660:+	0.00125071	0.486014
MRPS18C;SE:chr4:84378111-84379499:84379582-84380893:+	0.0220736	0.219281
MRPS18C;SE:chr4:84378111-84380893:84380950-84382126:+	0.0964021	0.186813
MRPS22;AF:chr3:139062836:139063040-139065720:139063397:139063560-139065720:+	0.0423917	0.116883
MRPS28;A5:chr8:80915415-80942271:80915415-80942289:-	0.0132721	0.33017
MRPS33;AF:chr7:140710460-140714351:140714463:140710460-140714711:140714752:-	0.00746727	0.374625
MRRF;SE:chr9:125047566-125054028:125054119-125075506:+	0.0477315	0.227772
MSL3;AF:chrX:11776326:11776484-11777912:11776747:11776892-11777912:+	-0.0570877	0.275225
MSMO1;SE:chr4:166248916-166254492:166254777-166258941:+	0.0692765	0.0534466
MSTO1;A3:chr1:155583557-155583850:155583557-155583853:+	-0.00746351	0.449051
MSTO1;A5:chr1:155583557-155583850:155583524-155583850:+	-0.0280597	0.449051
MTCH1;A5:chr6:36938470-36940428:36938470-36940479:-	-0.0211225	0.236763
MTCH2;SE:chr11:47644328-47647226:47647293-47648632:-	-0.00701787	0.416084
MTCH2;SE:chr11:47656286-47657097:47657123-47660251:-	0.00992635	0.416084
MTERF1;SE:chr7:91504078-91506192:91506292-91509369:-	-0.0492036	0.336164
MTFR1L;A3:chr1:26153317-26156000:26153317-26156109:+	-0.0334409	0.310689
MTHFD2;SE:chr2:74425869-74428509:74428606-74432832:+	-0.141315	0.0569431
MTHFS;A5:chr15:80181696-80189133:80181696-80189214:-	-0.0278235	0.312687
MTHFS;AF:chr15:80181696-80189133:80189350:80181696-80189503:80189648:-	0.0304444	0.312687
MTHFS;AF:chr15:80181696-80189214:80189350:80181696-80189503:80189648:-	0.0504687	0.312687
MTIF2;A5:chr2:55494771-55495714:55494771-55495786:-	-0.0118383	0.42008
MTMR2;SE:chr11:95598840-95615538:95615660-95621320:-	-0.023176	0.488012
MTMR2;SE:chr11:95621425-95647406:95647476-95657039:-	-0.00177413	0.488012
MTRR;A5:chr5:7869328-7870883:7869302-7870883:+	-0.0576039	0.225774
MTRR;SE:chr5:7871036-7873486:7873639-7875371:+	0.0543706	0.225774
MTUS1;A3:chr8:17503648-17504491:17503644-17504491:-	0.0642474	0.2003
MTUS1;SE:chr8:17573410-17581181:17581342-17601113:-	0.0642474	0.2003
MTX1;SE:chr1:155180418-155181918:155182010-155182176:+	-0.00999672	0.397602
MTX2;SE:chr2:177134397-177134944:177135147-177161588:+	-0.0340961	0.214785
MVK;SE:chr12:110017751-110019200:110019355-110023827:+	-0.0534899	0.176823
MXRA7;SE:chr17:74676961-74679929:74680009-74681154:-	0.00917002	0.360639
MYADM;A3:chr19:54371197-54372944:54371197-54373008:+	-0.0187702	0.427073
MYADM;AF:chr19:54368853:54368982-54373008:54371141:54371197-54373008:+	0.00905733	0.427073
MYD88;A5:chr3:38182059-38182248:38182040-38182248:+	-0.00691386	0.456543
MYD88;SE:chr3:38180519-38181355:38181489-38181879:+	0.0762545	0.291708
MYEOV;A3:chr11:69062043-69062700:69062043-69062794:+	-0.0452586	0.442058
MYEOV;RI:chr11:69062700:69062962-69063059:69064751:+	-0.0155472	0.442058
MYL12A;AF:chr18:3247467:3247585-3253231:3247804:3247907-3253231:+	-0.00138813	0.453047
MYL6;SE:chr12:56552495-56553371:56553514-56553759:+	0.0117319	0.14985
MYL6;SE:chr12:56554104-56554410:56554454-56555171:+	-0.0100788	0.14985
MYL9;SE:chr20:35173471-35176435:35176596-35177480:+	0.0216322	0.248751
MYO1C;AF:chr17:1387597-1388988:1389035:1387597-1395707:1396005:-	-0.0871448	0.108392
NAA20;SE:chr20:20007563-20013152:20013297-20013746:+	-0.00464762	0.437063
NAA60;A5:chr16:3535083-3535467:3535061-3535467:+	0.0284928	0.41958
NAA60;RI:chr16:3534699:3535061-3535467:3536952:+	-0.126784	0.16983
NAA60;RI:chr16:3534699:3535083-3535467:3536952:+	-0.187139	0.16983
NAA60;SE:chr16:3508181-3526222:3526337-3529471:+	0.00392101	0.472028
NAALAD2;SE:chr11:89891406-89892407:89892505-89896117:+	-0.0122347	0.434066
NACA;A3:chr12:57118333-57119047:57118307-57119047:-	-0.0232759	0.155844
NACA;A5:chr12:57118307-57118746:57118307-57119047:-	0.00691641	0.221279
NAE1;SE:chr16:66860486-66860580:66860683-66864750:-	-0.0265507	0.453047
NAE1;SE:chr16:66860683-66861883:66861980-66864750:-	0.00313371	0.453047
NAGA;A3:chr22:42466377-42466767:42466370-42466767:-	-0.0638935	0.360639
NAGK;AF:chr2:71295423:71295466-71297632:71295748:71295842-71297632:+	-0.00345064	0.476024
NAGK;SE:chr2:71295842-71297632:71297716-71297871:+	0.146327	0.0859141
NAP1L1;A5:chr12:76441498-76442173:76441498-76442201:-	0.0244664	0.1004
NAP1L4;A3:chr11:2993509-2997254:2993473-2997254:-	0.018117	0.43519
NAP1L4;AF:chr11:3000467-3012139:3012392:3000467-3013484:3013521:-	-0.013866	0.43519
NAP1L4;AF:chr11:3000467-3012139:3012392:3000467-3013484:3013536:-	-0.0454056	0.43519
NAP1L4;SE:chr11:2966876-2970457:2970494-2972489:-	0.00063119	0.486014
NAP1L4;SE:chr11:3000467-3010359:3010427-3013484:-	-0.0163269	0.43519
NAPA;RI:chr19:47990898:47991061-47991116:47991646:-	0.00358991	0.433067
NASP;SE:chr1:46072263-46072993:46074009-46078841:+	0.195538	0.00499501
NAT1;SE:chr8:18067689-18069900:18070283-18076920:+	0.158591	0.196803
NAT9;A3:chr17:72768193-72768357:72768178-72768357:-	0.00671366	0.485514
NAT9;A3:chr17:72769827-72771761:72769824-72771761:-	0.00273395	0.485514
NAT9;RI:chr17:72768099:72768178-72768357:72768416:-	0.0157997	0.485514
NAT9;RI:chr17:72768099:72768193-72768357:72768416:-	0.00157153	0.485514
NCAPG2;SE:chr7:158424409-158434123:158434246-158436981:-	-0.0528843	0.309441
NCAPG2;SE:chr7:158439255-158443524:158443664-158444985:-	-0.0739403	0.309441
NCAPG2;SE:chr7:158494629-158496341:158496393-158497415:-	0.0182277	0.382118
NCAPH;A3:chr2:97001586-97007380:97001586-97007413:+	0.00195791	0.490509
NCBP2;A5:chr3:196666303-196668806:196666303-196669241:-	0.10652	0.302697
NCBP2;A5:chr3:196666303-196668806:196666303-196669297:-	0.00472728	0.457043
NCBP2;A5:chr3:196666303-196669241:196666303-196669297:-	-0.0401111	0.302697
NCSTN;SE:chr1:160326544-160326831:160327043-160327939:+	-0.0144052	0.417582
NDC1;SE:chr1:54298264-54301173:54301293-54303878:-	0.284987	0.00999001
NDRG2;AF:chr14:21492255-21493008:21493158:21492255-21493188:21493223:-	-0.114649	0.30636
NDRG2;AF:chr14:21492255-21493008:21493158:21492255-21493188:21493231:-	0.0033965	0.482517
NDRG2;SE:chr14:21490656-21491023:21491064-21491400:-	0.0728731	0.284715
NDRG2;SE:chr14:21491480-21492189:21492255-21493188:-	0.162563	0.135864
NDRG3;SE:chr20:35317187-35335375:35335410-35350082:-	0.00479235	0.457542
NDUFA11;SE:chr19:5897008-5901346:5901465-5903623:-	-0.00490352	0.349151
NDUFA12;SE:chr12:95365396-95387946:95388033-95396515:-	0.0101668	0.233267
NDUFA2;A3:chr5:140025310-140026841:140025263-140026841:-	-0.00545045	0.359141
NDUFA8;SE:chr9:124910556-124914524:124914687-124921906:-	-0.0124196	0.313187
NDUFAF2;A5:chr5:60241255-60368952:60241209-60368952:+	0.0121611	0.283217
NDUFAF5;SE:chr20:13789548-13795064:13795161-13797109:+	-0.0923777	0.0804196
NDUFB10;RI:chr16:2011498:2011637-2011798:2011976:+	-0.0177967	0.191309
NDUFB11;A5:chrX:47001839-47001983:47001839-47002013:-	0.00467804	0.323676
NDUFB2;SE:chr7:140396642-140400670:140400759-140402666:+	0.0109986	0.205295
NDUFB6;SE:chr9:32553942-32558908:32558952-32570958:-	-0.0274453	0.172827
NDUFB8;A5:chr10:102289263-102289524:102289263-102289615:-	-0.00698052	0.266733
NDUFB9;A3:chr8:125551528-125555328:125551528-125555361:+	0.00260403	0.376124
NDUFC2_and_NDUFC2-KCTD14;RI:chr11:77779344:77779736-77780124:77781082:-	0.012871	0.263736
NDUFS1;SE:chr2:207014649-207017143:207017234-207018342:-	0.073218	0.0634366
NDUFS4;SE:chr5:52899360-52900554:52900725-52942063:+	0.00390492	0.424575
NDUFV3;SE:chr21:44317157-44323292:44324386-44328974:+	-0.00536954	0.448052
NECAP1;SE:chr12:8242895-8244365:8244446-8245272:+	0.0132763	0.421578
NECAP2;SE:chr1:16778510-16782313:16782388-16785337:+	-0.00091705	0.491009
NEDD1;SE:chr12:97301078-97301382:97301634-97303530:+	-0.0804454	0.267233
NEDD8-MDP1_and_NEDD8;A5:chr14:24686429-24687265:24686429-24687339:-	0.023306	0.119381
NEIL2;SE:chr8:11627300-11628955:11629094-11637107:+	-0.0165691	0.437562
NEK3;SE:chr13:52711038-52715156:52715205-52718051:-	0.134067	0.127872
NELFCD;A5:chr20:57568819-57569165:57568731-57569165:+	-0.00547702	0.405095
NELFCD;RI:chr20:57568679:57568731-57569165:57569294:+	0.0148985	0.405095
NELFCD;RI:chr20:57568679:57568819-57569165:57569294:+	0.0113119	0.405095
NELFE;A3:chr6:31922669-31922836:31922654-31922836:-	-0.115962	0.03996
NFE2L1;SE:chr17:46133960-46134394:46134483-46134706:+	-0.00963564	0.443057
NFU1;SE:chr2:69646736-69650714:69650849-69659034:-	-0.0166503	0.333666
NFXL1;AF:chr4:47916222-47916382:47916558:47916222-47916567:47916592:-	-0.0354077	0.372627
NFYC;SE:chr1:41232375-41232590:41232646-41235028:+	-0.00919718	0.421578
NGDN;AL:chr14:23946769-23947216:23947379:23946769-23978549:23979075:+	-0.00645672	0.412088
NGLY1;SE:chr3:25761126-25761505:25761682-25770624:-	0.19433	0.037962
NIF3L1;A3:chr2:201754114-201756641:201754114-201756692:+	0.0295421	0.371628
NIF3L1;A3:chr2:201754375-201756641:201754375-201756692:+	0.112674	0.371628
NIF3L1;A5:chr2:201754375-201756641:201754114-201756641:+	0.156609	0.245754
NIF3L1;AF:chr2:201754094:201754114-201756692:201754121:201754375-201756692:+	-0.0935028	0.371628
NIT2;RI:chr3:100064429:100064522-100065025:100065099:+	0.00450615	0.451548
NME1-NME2_and_NME1_and_NME2;A5:chr17:49243924-49244188:49243858-49244188:+	0.0051192	0.225774
NME1-NME2_and_NME1_and_NME2;SE:chr17:49231023-49231586:49231805-49233012:+	0.0123811	0.225774
NME1-NME2_and_NME1_and_NME2;SE:chr17:49245704-49247298:49247410-49248848:+	0.0130283	0.225774
NME6;A5:chr3:48340013-48342760:48340013-48342769:-	-0.0100696	0.460539
NME6;A5:chr3:48340013-48342760:48340013-48342786:-	0.0160292	0.460539
NME6;A5:chr3:48340013-48342760:48340013-48342843:-	0.111816	0.264336
NME6;A5:chr3:48340013-48342769:48340013-48342786:-	0.0839507	0.264336
NME6;A5:chr3:48340013-48342769:48340013-48342843:-	0.179643	0.264336
NME6;A5:chr3:48340013-48342786:48340013-48342843:-	0.0818179	0.264336
NME6;SE:chr3:48336725-48337609:48337648-48338217:-	0.0868773	0.264336
NOB1;SE:chr16:69783533-69786144:69786274-69788497:-	0.00863926	0.368631
NOC2L;A5:chr1:880180-880422:880180-880437:-	0.00310917	0.445554
NOC2L;SE:chr1:889462-889844:889903-891303:-	-0.048228	0.160839
NOL10;SE:chr2:10794673-10797868:10798017-10799298:-	0.0185496	0.373127
NOLC1;A3:chr10:103916831-103916943:103916831-103916946:+	-0.141976	0.0519481
NOLC1;A5:chr10:103919095-103919190:103919065-103919190:+	-0.00170144	0.46953
NONO;RI:chrX:70517686:70517788-70518319:70518358:+	0.00496273	0.361638
NONO;SE:chrX:70503571-70504247:70504303-70510479:+	0.0731366	0.0869131
NONO;SE:chrX:70504303-70504834:70504947-70510479:+	-0.0323241	0.203047
NOP16;A3:chr5:175811284-175812222:175811255-175812222:-	-0.0195802	0.342158
NOP16;A3:chr5:175811375-175812222:175811255-175812222:-	-0.00812592	0.342158
NOP16;A3:chr5:175811375-175812222:175811284-175812222:-	0.0260566	0.342158
NOP2;A3:chr12:6675502-6675695:6675490-6675695:-	-0.0256564	0.264236
NOP2;A5:chr12:6677088-6677305:6677088-6677373:-	0.0922262	0.170829
NOP2;RI:chr12:6669264:6669492-6669613:6669735:-	0.0262578	0.264236
NOP56_and_SNORD86;A5:chr20:2636860-2637047:2636680-2637047:+	0.0140679	0.21029
NPM1;A3:chr5:170832407-170833401:170832407-170834704:+	0.00573355	0.1998
NPM1;SE:chr5:170827214-170827843:170827929-170832306:+	-0.014267	0.1998
NPM3;SE:chr10:103542354-103542596:103542681-103543030:-	-0.00629964	0.3996
NQO1;MX:chr16:69745184-69746931:69747032-69752026:69745184-69748867:69748980-69752026:-	-0.0247895	0.392108
NQO1;SE:chr16:69745184-69746931:69747032-69748867:-	0.00544106	0.392108
NQO1;SE:chr16:69745184-69746931:69747032-69752026:-	-0.0423984	0.392108
NQO1;SE:chr16:69745184-69748867:69748980-69752026:-	-0.0169726	0.392108
NQO1;SE:chr16:69747032-69748867:69748980-69752026:-	0.0199796	0.392108
NQO2;SE:chr6:3012908-3015764:3015877-3017118:+	0.0255114	0.266733
NR1H2;SE:chr19:50881127-50881406:50881696-50881779:+	0.0255676	0.287213
NR2C2AP;SE:chr19:19313207-19313279:19313384-19313600:-	0.00881879	0.447552
NRF1;A3:chr7:129251665-129297183:129251665-129297186:+	-0.047023	0.373626
NRP1;A5:chr10:33486637-33491819:33486637-33491840:-	0.02886	0.309191
NRSN2;A3:chr20:330007-330260:330007-330282:+	0.0268094	0.430569
NRSN2;AF:chr20:327755:327786-329893:328557:328707-329893:+	0.0102491	0.430569
NRSN2;AF:chr20:327765:327786-329893:328557:328707-329893:+	0.146968	0.430569
NSFL1C;SE:chr20:1433785-1434858:1434950-1435612:-	-0.0307199	0.184316
NSL1;SE:chr1:212912028-212912876:212912943-212955714:-	0.0402841	0.270729
NSUN5;RI:chr7:72717227:72717526-72717597:72717737:-	0.0629421	0.110889
NT5DC2;AF:chr3:52563350-52567522:52567601:52563350-52568549:52569053:-	-0.0280517	0.174825
NTMT1;A5:chr9:132388600-132394929:132388574-132394929:+	0.0158401	0.32018
NTMT1;A5:chr9:132396585-132397487:132396500-132397487:+	-0.0254141	0.32018
NTPCR;A5:chr1:233092193-233105655:233092189-233105655:+	-0.00922918	0.479021
NTPCR;SE:chr1:233086490-233091303:233091465-233092093:+	-0.069852	0.445055
NTPCR;SE:chr1:233092189-233105655:233105864-233113909:+	-0.00334281	0.479021
NUBP1;SE:chr16:10846535-10849578:10849610-10850547:+	-0.00994866	0.416084
NUBP1;SE:chr16:10855716-10861806:10861889-10862904:+	0.0559363	0.34965
NUBP2;SE:chr16:1836656-1836758:1836956-1837678:+	0.0925974	0.0539461
NUDC;SE:chr1:27250657-27260740:27260910-27267948:+	0.000120623	0.492507
NUDT1;SE:chr7:2281891-2284198:2284361-2289492:+	0.182223	0.002997
NUDT2;SE:chr9:34329597-34338711:34338845-34339022:+	0.0883066	0.142358
NUDT5;SE:chr10:12214865-12215717:12215812-12219792:-	-0.0366603	0.162338
NUDT9;A5:chr4:88344164-88356133:88343827-88356133:+	0.118914	0.0944056
NUP188;A3:chr9:131750465-131752399:131750465-131752432:+	0.0107321	0.415085
NUP42;SE:chr7:23221825-23224689:23224917-23226671:+	-0.00612746	0.453546
NUP42;SE:chr7:23236385-23236792:23236866-23239077:+	0.0145854	0.453546
NUP54;SE:chr4:77057565-77065302:77065445-77065543:-	0.138164	0.0559441
NUP58;SE:chr13:25882086-25883385:25883420-25887021:+	0.103671	0.0924076
NUP62;A3:chr19:50431105-50432583:50431072-50432583:-	-0.143555	0.028971
NUP85;SE:chr17:73214401-73221198:73221332-73221437:+	0.012682	0.402597
NUSAP1;A3:chr15:41641439-41643186:41641439-41643189:+	0.019744	0.437562
NUSAP1;A3:chr15:41641439-41643186:41641439-41643231:+	0.00779482	0.437562
NUSAP1;A3:chr15:41641439-41643189:41641439-41643231:+	-0.0419111	0.437562
NUSAP1;A3:chr15:41650456-41657600:41650456-41657603:+	-0.0422173	0.437562
NXF1;A3:chr11:62561912-62562407:62561870-62562407:-	0.00393724	0.471029
NXF1;RI:chr11:62566011:62566047-62567849:62567958:-	0.0870003	0.224775
NXT2;AF:chrX:108780083:108780250-108781274:108780433:108780499-108781274:+	-0.0674484	0.209291
OARD1;A5:chr6:41039414-41039975:41039414-41040058:-	-0.00899543	0.493506
OARD1;AF:chr6:41039414-41039975:41040034:41039414-41040058:41040086:-	-0.000945366	0.493506
OARD1;SE:chr6:41035176-41036580:41036692-41037815:-	-0.00335007	0.493506
OAS1;A3:chr12:113355505-113356402:113355505-113357292:+	0.0293068	0.347652
OAT;A5:chr10:126100769-126102687:126100769-126102915:-	-0.127159	0.458042
OAT;SE:chr10:126097534-126100542:126100769-126107442:-	0.0435439	0.425574
OAT;SE:chr10:126100769-126102687:126103001-126107442:-	-0.00230579	0.458042
OAT;SE:chr10:126100769-126102915:126103001-126107442:-	0.00485882	0.458042
OAZ1;SE:chr19:2269743-2271384:2271529-2271781:+	0.00312785	0.3002
OCIAD1;AF:chr4:48833099:48833266-48834637:48833359:48833513-48834637:+	-0.0337653	0.254745
ODF2;A5:chr9:131223346-131231462:131223289-131231462:+	-0.0261569	0.371129
ODF2;A5:chr9:131258576-131260692:131258420-131260692:+	0.0324101	0.371129
ODF2;AF:chr9:131217464:131217507-131221846:131218428:131218534-131221846:+	0.0484736	0.371129
ODF2;AF:chr9:131217464:131217507-131221846:131218431:131218534-131221846:+	0.0798375	0.371129
ODF2;AF:chr9:131217464:131217507-131221846:131218436:131218534-131221846:+	0.0695377	0.371129
OGFOD2;A3:chr12:123461517-123462907:123461517-123462989:+	-0.00951571	0.442557
OGFOD2;AF:chr12:123459273:123459668-123460358:123459769:123459930-123460358:+	-0.00951571	0.442557
OGG1;RI:chr3:9798451:9798500-9798745:9799087:+	-0.00421108	0.484515
OLA1;SE:chr2:175006728-175047145:175047252-175087761:-	0.00795272	0.316683
OLA1;SE:chr2:175094179-175111443:175111543-175113180:-	0.0157575	0.316683
OPTN;SE:chr10:13142302-13150138:13150289-13151112:+	-0.070719	0.183317
ORC3;A3:chr6:88362967-88366621:88362967-88366624:+	0.0534659	0.284715
ORC4;A5:chr2:148733544-148778177:148733544-148778202:-	-0.0311285	0.493506
ORC4;SE:chr2:148733544-148739497:148739650-148778202:-	-0.000985376	0.493506
ORMDL1;AF:chr2:190647849-190648605:190648765:190647849-190648995:190649067:-	0.0741396	0.173826
ORMDL1;SE:chr2:190647328-190647740:190647849-190648995:-	0.0669592	0.173826
OS9;A5:chr12:58112204-58112776:58112159-58112776:+	-0.100905	0.021978
OS9;SE:chr12:58112965-58113882:58114046-58114189:+	-0.110899	0.021978
OSBPL9;A5:chr1:52195796-52211208:52195673-52211208:+	0.111327	0.0364635
OSBPL9;SE:chr1:52215867-52221992:52222030-52226362:+	0.13533	0.0364635
OSTC;SE:chr4:109576813-109578606:109578803-109588403:+	0.0150607	0.228771
OTUB1;RI:chr11:63764002:63764120-63764329:63764413:+	0.0108629	0.354645
OXA1L;SE:chr14:23235973-23236457:23236618-23237167:+	0.0218138	0.141359
OXNAD1;A3:chr3:16310782-16312436:16310782-16312452:+	-0.00907403	0.473526
P4HA2;A3:chr5:131562951-131563483:131562914-131563483:-	0.00183439	0.493506
P4HA2;MX:chr5:131531173-131533899:131533964-131534572:131531173-131534014:131534073-131534572:-	0.0156686	0.493506
P4HA2;SE:chr5:131554337-131562779:131562914-131563483:-	-0.0161666	0.493506
P4HA2;SE:chr5:131554337-131562779:131562951-131563483:-	0.000443718	0.493506
PAGR1_and_MVP;A3:chr16:29831831-29841795:29831831-29841836:+	0.00625707	0.44955
PAGR1_and_MVP;A3:chr16:29841636-29841795:29841636-29841836:+	0.122677	0.437562
PAGR1_and_MVP;AF:chr16:29831773:29831831-29841795:29840952:29841636-29841795:+	0.0115091	0.44955
PAGR1_and_MVP;AF:chr16:29831780:29831831-29841836:29841050:29841636-29841836:+	0.0440173	0.437562
PAICS;SE:chr4:57318218-57319769:57319927-57325538:+	0.00677748	0.365634
PAIP1;AF:chr5:43556101-43556921:43556973:43556101-43557442:43557489:-	0.0762093	0.0384615
PAM16_and_CORO7-PAM16;A3:chr16:4391673-4393208:4391505-4393208:-	0.0231284	0.296204
PAM16_and_CORO7-PAM16;SE:chr16:4391505-4393208:4393292-4401233:-	-0.0103573	0.296204
PANK2;A5:chr20:3888925-3891224:3888782-3891224:+	0.0192675	0.311688
PANK2;AF:chr20:3870295:3870375-3888573:3870458:3870579-3888573:+	0.0192675	0.311688
PARK7;A5:chr1:8021853-8022823:8021795-8022823:+	0.00300609	0.366633
PARL;SE:chr3:183551377-183551512:183551613-183558358:-	-0.00615174	0.443057
PARP2;A5:chr14:20813285-20813553:20813246-20813553:+	-0.049675	0.214286
PATL1;SE:chr11:59423213-59423429:59423518-59423972:-	0.0749641	0.212288
PAX6;SE:chr11:31823324-31823419:31823460-31824252:-	0.0538691	0.286713
PBK;A5:chr8:27690650-27695169:27690650-27695227:-	0.000367943	0.495005
PCBD1;AL:chr10:72642040:72642242-72644909:72643269:72643805-72644909:-	0.0167497	0.144855
PCBP2;A3:chr12:53854927-53856265:53854927-53856277:+	0.0366523	0.10323
PCBP2;SE:chr12:53856351-53858544:53858636-53859716:+	0.0126655	0.194805
PCBP2;SE:chr12:53856351-53859716:53859757-53861005:+	0.0441136	0.10323
PCBP2;SE:chr12:53861077-53861589:53861627-53862561:+	0.0292484	0.10323
PCGF5;AF:chr10:92922788:92922838-92982446:92980476:92980593-92982446:+	-0.0323224	0.208292
PCK2;SE:chr14:24572099-24572369:24572464-24572719:+	-0.00644516	0.445554
PCLAF;SE:chr15:64658274-64668942:64669104-64673157:-	0.0569027	0.0854146
PCMT1;A5:chr6:150123552-150131752:150123505-150131752:+	0.0346326	0.211788
PCNP;A3:chr3:101293123-101298433:101293123-101298634:+	-0.0140038	0.475524
PCNP;A3:chr3:101293123-101298433:101293123-101298686:+	-0.0617642	0.475524
PCNP;A3:chr3:101293123-101298634:101293123-101298686:+	-0.0109227	0.475524
PCNP;SE:chr3:101293123-101298433:101298848-101304281:+	-0.109716	0.475524
PCNP;SE:chr3:101293123-101298634:101298848-101304281:+	-0.0025122	0.475524
PCNP;SE:chr3:101293123-101298686:101298848-101304281:+	-0.00581483	0.475524
PCNX4;SE:chr14:60559137-60574304:60575045-60581418:+	0.140559	0.116384
PDCD10;SE:chr3:167438061-167443189:167443261-167452594:-	0.114502	0.0519481
PDCD4;A3:chr10:112635828-112640991:112635828-112641033:+	-0.0430389	0.228771
PDHA1;SE:chrX:19362212-19364628:19364741-19367430:+	-0.034999	0.178821
PDHA1;SE:chrX:19371291-19372609:19372701-19373467:+	-0.0257829	0.178821
PDHB;SE:chr3:58417711-58419358:58419411-58419495:-	0.0474651	0.152847
PDZD11;SE:chrX:69509204-69509372:69509443-69509710:-	-0.00337326	0.455045
PEA15;SE:chr1:160175312-160176923:160177027-160181333:+	0.0148132	0.400599
PEF1;SE:chr1:32098915-32100823:32101123-32110442:-	0.10954	0.0404595
PEG10;A5:chr7:94285903-94292646:94285892-94292646:+	0.0265369	0.0624376
PES1;A3:chr22:30976688-30976999:30976673-30976999:-	-0.00461126	0.428072
PES1;A5:chr22:30977631-30980352:30977631-30980403:-	0.00343394	0.428072
PEX19;SE:chr1:160252899-160253320:160253429-160254845:-	0.161641	0.0624376
PEX5;A5:chr12:7342812-7342958:7342576-7342958:+	0.0698942	0.424575
PEX5;A5:chr12:7343165-7343484:7343120-7343484:+	0.0185227	0.424575
PEX5;AF:chr12:7342293:7342346-7342958:7342424:7342812-7342958:+	-0.0388991	0.424575
PEX5;AF:chr12:7342293:7342346-7342958:7342503:7342576-7342958:+	0.0298857	0.424575
PEX5;AF:chr12:7342311:7342346-7342958:7342424:7342812-7342958:+	-0.018959	0.424575
PEX5;AF:chr12:7342311:7342346-7342958:7342503:7342576-7342958:+	0.0354797	0.424575
PEX5;AF:chr12:7342327:7342346-7342958:7342424:7342812-7342958:+	0.0379516	0.424575
PEX5;AF:chr12:7342327:7342346-7342958:7342503:7342576-7342958:+	0.0992945	0.424575
PEX5;SE:chr12:7354437-7354837:7354947-7355208:+	0.0178667	0.424575
PFDN5;RI:chr12:53689623:53689725-53690028:53690059:+	0.0146043	0.169331
PFDN5;SE:chr12:53689423-53689623:53690059-53691634:+	0.019096	0.169331
PFDN5;SE:chr12:53689423-53691634:53691708-53691829:+	0.0338319	0.169331
PFDN6;A5:chr6:33257405-33257547:33257397-33257547:+	-0.0176705	0.271728
PFN2;A3:chr3:149684373-149686145:149684051-149686145:-	0.0917277	0.033966
PGAP2;A5:chr11:3845606-3846250:3845594-3846250:+	-0.00514386	0.471029
PGAP2;SE:chr11:3829545-3832480:3832654-3845113:+	0.0445057	0.471029
PGD;SE:chr1:10460629-10463128:10463193-10464218:+	0.0647763	0.0314685
PHACTR4;SE:chr1:28733974-28784343:28784370-28785596:+	0.109142	0.26973
PHB;A5:chr17:47490653-47492102:47490653-47492197:-	-0.00529271	0.395105
PHB;SE:chr17:47490653-47491604:47491695-47492197:-	-0.0235688	0.232767
PHKB;A3:chr16:47495337-47497793:47495337-47497810:+	-0.0128306	0.42957
PHKB;SE:chr16:47495337-47497793:47497904-47531310:+	-0.241323	0.0734266
PHKB;SE:chr16:47495337-47497810:47497904-47531310:+	-0.15206	0.0734266
PHPT1;A5:chr9:139744042-139744465:139744025-139744465:+	0.0083473	0.444555
PHPT1;A5:chr9:139745012-139745207:139744589-139745207:+	0.00341844	0.444555
PHPT1;RI:chr9:139744465:139744589-139744958:139745012:+	0.013345	0.444555
PHPT1;SE:chr9:139744589-139744958:139745012-139745207:+	0.00324873	0.444555
PHYH;A5:chr10:13330541-13333825:13330541-13333831:-	-0.0376228	0.342657
PI4KB;SE:chr1:151280277-151282687:151282731-151288049:-	-0.0170495	0.424076
PI4KB;SE:chr1:151288985-151297221:151297393-151298648:-	0.176614	0.163337
PI4KB;SE:chr1:151288985-151298648:151298849-151299747:-	-0.171876	0.163337
PIAS3;AF:chr1:145575263:145575404-145578062:145576013:145576102-145578062:+	-0.0350281	0.370629
PIGA;A5:chrX:15344168-15349338:15344168-15349996:-	0.129668	0.192308
PIGF;MX:chr2:46808730-46815214:46815318-46819614:46808730-46818942:46819064-46819614:-	0.0785062	0.300699
PIGF;SE:chr2:46808730-46815214:46815318-46819614:-	0.0417024	0.300699
PIGF;SE:chr2:46808730-46818942:46819064-46819614:-	-0.032125	0.300699
PIGG;A5:chr4:515062-515449:515038-515449:+	0.0707612	0.245255
PIGO;RI:chr9:35091237:35091288-35092540:35092764:-	0.00414394	0.484016
PIGS;RI:chr17:26898067:26898206-26898481:26898542:-	0.0759733	0.130869
PIGT;SE:chr20:44053021-44053136:44053219-44054214:+	0.0522875	0.142358
PIGV;A5:chr1:27114759-27117250:27114480-27117250:+	-0.0187829	0.44006
PIMREG;A3:chr17:6352727-6353348:6352727-6353682:+	0.193194	0.121379
PIMREG;RI:chr17:6353348:6353392-6353682:6354384:+	-0.00825553	0.461538
PIMREG;SE:chr17:6352727-6353348:6353392-6353682:+	0.17712	0.121379
PINX1;SE:chr8:10623426-10677703:10677779-10683662:-	0.135048	0.0729271
PIP4K2C;SE:chr12:57992994-57993183:57993221-57994107:+	0.00237796	0.481518
PIP5K1A;A3:chr1:151171557-151196721:151171557-151196724:+	-0.000654109	0.494505
PIP5K1A;SE:chr1:151196755-151196847:151196882-151199796:+	-0.000654109	0.494505
PIP5K1A;SE:chr1:151212515-151214599:151214745-151214914:+	0.0494744	0.494505
PIP5K1A;SE:chr1:151212515-151214914:151215043-151219396:+	-0.039955	0.494505
PIR;A5:chrX:15509432-15511279:15509432-15511313:-	0.0160264	0.41009
PJA1;A3:chrX:68383309-68385215:68382983-68385215:-	-0.0882903	0.274725
PKIG;SE:chr20:43160619-43211226:43211372-43218438:+	0.072775	0.0984016
PLA2G15;A3:chr16:68289283-68289669:68289283-68289794:+	0.0665546	0.295205
PLA2G2A;A3:chr1:20305017-20305227:20304977-20305227:-	0.0175509	0.0919081
PLA2G2A;A3:chr1:20305404-20306073:20305372-20306073:-	0.0391114	0.0499501
PLA2G2A;SE:chr1:20304614-20304873:20304977-20305227:-	0.0433362	0.0499501
PLA2G2A;SE:chr1:20304614-20304873:20305017-20305227:-	0.0540057	0.0499501
PLD3;A3:chr19:40854675-40871460:40854675-40871625:+	0.064107	0.145854
PLD3;SE:chr19:40854675-40871460:40871837-40872326:+	0.246364	0.017982
PLD3;SE:chr19:40854675-40871625:40871837-40872326:+	0.142191	0.0869131
PLEKHB2;A5:chr2:131890588-131897740:131890564-131897740:+	-0.0110746	0.415085
PLEKHB2;SE:chr2:131862971-131878507:131878551-131883326:+	0.0390919	0.415085
PLEKHB2;SE:chr2:131897848-131901981:131902022-131904210:+	-0.00635644	0.415085
PLP1;A5:chrX:103041655-103042727:103041550-103042727:+	0.000857184	0.486513
PLPP5;AL:chr8:38120658:38122122-38123659:38122254:38122467-38123659:-	-0.0850807	0.241259
PLRG1;SE:chr4:155457896-155458438:155458631-155459121:-	-0.00862091	0.444056
PNO1;AL:chr2:68389795-68392070:68392675:68389795-68401867:68402828:+	0.00404509	0.481019
PNO1;SE:chr2:68389795-68400479:68400549-68401867:+	-0.0020316	0.481019
PNPO;SE:chr17:46022081-46022925:46022978-46023227:+	0.130152	0.032967
POC1A;A3:chr3:52185187-52188371:52185116-52188371:-	0.0370362	0.365634
POC1B;SE:chr12:89885892-89890948:89891119-89918897:-	0.0701996	0.253247
POLB;SE:chr8:42196203-42196530:42196587-42202471:+	-0.0294632	0.264236
POLB;SE:chr8:42218883-42220130:42220216-42226789:+	-0.0572178	0.264236
POLD2;A3:chr7:44154995-44155365:44154953-44155365:-	0.00657181	0.438561
POLD2;A3:chr7:44155871-44156029:44155808-44156029:-	-0.0106294	0.438561
POLD2;A3:chr7:44161794-44163110:44161708-44163110:-	0.00503145	0.438561
POLD2;A3:chr7:44161881-44163110:44161708-44163110:-	0.0456136	0.438561
POLD2;A3:chr7:44161881-44163110:44161794-44163110:-	0.0105899	0.438561
POLD4;AF:chr11:67120548-67120774:67121006:67120548-67121010:67121079:-	-0.0386268	0.34016
POLDIP3;SE:chr22:42981974-42983512:42983578-42987961:-	0.027804	0.315684
POLDIP3;SE:chr22:42995799-42997976:42998062-42998776:-	0.0834848	0.223776
POLE2;SE:chr14:50140934-50141068:50141145-50146443:-	0.0873435	0.212288
POLR1C;AL:chr6:43488786-43488920:43489240:43488786-43496987:43497116:+	-0.0992186	0.0454545
POLR2B;SE:chr4:57852592-57856914:57857064-57860570:+	0.068086	0.0989011
POLR2E;A3:chr19:1088719-1089471:1088680-1089471:-	-0.0574827	0.162587
POLR2E;MX:chr19:1091906-1093755:1093902-1095258:1091906-1093903:1094077-1095258:-	-0.0496891	0.162587
POLR2E;RI:chr19:1089883:1089961-1090086:1090144:-	-0.0263424	0.275058
POLR2E;SE:chr19:1089550-1089883:1090144-1090907:-	-0.00388591	0.483516
POLR2E;SE:chr19:1090144-1090907:1090987-1091791:-	-0.0122183	0.422203
POLR2E;SE:chr19:1091906-1093755:1093902-1095258:-	-0.00147219	0.483516
POLR2E;SE:chr19:1091906-1093903:1094077-1095258:-	0.00161259	0.483516
POLR2F;A5:chr22:38352908-38355353:38352849-38355353:+	-0.0249887	0.200799
POLR2I;A5:chr19:36605314-36605561:36605314-36605700:-	0.142089	0.041958
POLR2I;SE:chr19:36605314-36605561:36605615-36605700:-	0.039778	0.0629371
POLR2J3;SE:chr7:102207530-102208457:102208631-102210282:-	0.0601907	0.27972
POLR2J;SE:chr7:102114982-102116628:102116717-102119255:-	0.0355145	0.127872
[truncated: 1,139 more rows]
