# Supplementary material for: Cleavage and Polyadenylation Specific Factor 1 Promotes Tumor Progression via Alternative Polyadenylation and Splicing in Hepatocellular Carcinoma
Source: Front Cell Dev Biol. 2021 Mar 4;9:616835. doi: 10.3389/fcell.2021.616835 (PMC7969726; doi:10.3389/fcell.2021.616835)
Supplement: Supplementary file 9 [file Data_Sheet_2.XLSX]

## Sheet: lengthen
Query_ID	Target_ID	Optimal_offset	p-value	E-value	q-value	Overlap	Query_consensus	Target_consensus	Orientation
1	hsa-miR-4302	10	1.50594e-06	0.00389738	0.00360654	8	CACACTGG	CTCGCTGAGCCACACTGG	+
1	hsa-miR-199a-5p	14	1.07051e-05	0.0277048	0.00854579	8	CACACTGG	GAACAGGTAGTCTGAACACTGGG	+
1	hsa-miR-199b-5p	14	1.07051e-05	0.0277048	0.00854579	8	CACACTGG	GAACAGATAGTCTAAACACTGGG	+
1	hsa-miR-1825	9	3.88581e-05	0.100565	0.0218761	8	CACACTGG	GGAGAGGAGGGCACTGGA	+
1	hsa-miR-6733-3p	12	4.56728e-05	0.118201	0.0218761	8	CACACTGG	CTAGGAAATCCAGACACTGA	+
1	hsa-miR-648	12	0.00010516	0.272154	0.0419741	7	CACACTGG	ACCAGTGCCCTGCACACTT	+
1	hsa-miR-145-5p	13	0.000231889	0.60013	0.0734363	8	CACACTGG	AGGGATTCCTGGGAAAACTGGAC	+
1	hsa-miR-4482-5p	11	0.000245312	0.634867	0.0734363	8	CACACTGG	CATTTCCATAGCCCACTGGGTT	+
1	hsa-miR-194-3p	14	0.000281413	0.728297	0.0748831	8	CACACTGG	CAGATAACAGCAGCCCCACTGG	+
1	hsa-miR-644a	13	0.000668657	1.73049	0.137236	6	CACACTGG	GCTCTAAGAAAGCCACACT	+
1	hsa-miR-4328	9	0.00071004	1.83758	0.137236	8	CACACTGG	AATCCTGGGAAAACTGG	+
1	hsa-miR-16-1-3p	14	0.000956971	2.47664	0.137236	8	CACACTGG	TCAGCAGCACAGTTAATACTGG	+
1	hsa-miR-5195-3p	11	0.00097721	2.52902	0.137236	8	CACACTGG	AGCCCCCTCAGAGAACTGGAT	+
1	hsa-miR-575	8	0.000989853	2.56174	0.137236	8	CACACTGG	GCTCCTGTCCAACTGGCTC	+
1	hsa-miR-198	11	0.00104399	2.70185	0.137236	8	CACACTGG	GAACCTATCTCCCCTCTGGACC	+
1	hsa-miR-4676-5p	10	0.00104505	2.7046	0.137236	8	CACACTGG	TCACTGTCTCACCACTGGCTC	+
1	hsa-miR-7113-5p	12	0.00104505	2.7046	0.137236	8	CACACTGG	CTCACACACTGTCTCCCTGGA	+
1	hsa-miR-3130-5p	10	0.00114598	2.96581	0.137236	8	CACACTGG	GGCTGCACCGGAGACTGGGTA	+
1	hsa-miR-3925-3p	10	0.00114598	2.96581	0.137236	8	CACACTGG	CAAGAGAACTAAAACTGGAGT	+
1	hsa-miR-5586-5p	11	0.00122404	3.16782	0.137236	8	CACACTGG	GCATATAGTAACAAGCTGGATA	+
1	hsa-miR-6080	10	0.0012332	3.19153	0.137236	8	CACACTGG	CGGGAACGCCCGCACTAGA	+
1	hsa-miR-622	13	0.0012853	3.32636	0.137236	8	CACACTGG	GCTCCAACCTCAGCAGACTGT	+
1	hsa-miR-4255	10	0.00149322	3.86446	0.137236	7	CACACTGG	TCCATCTCTGAACACTG	+
1	hsa-miR-4738-5p	13	0.00152309	3.94176	0.137236	8	CACACTGG	ATGAAACTGAAAACGCGCTGGT	+
1	hsa-miR-6499-3p	13	0.00152309	3.94176	0.137236	8	CACACTGG	TGTGGGCAAAACAAACACTGCT	+
1	hsa-miR-759	14	0.00152309	3.94176	0.137236	8	CACACTGG	GTCAAAATTGTTTGCACTCTGC	+
1	hsa-miR-4289	11	0.00155406	4.02191	0.137236	8	CACACTGG	TGATAGCCCTGCACAATGC	+
1	hsa-miR-5190	13	0.00160451	4.15248	0.137236	8	CACACTGG	TGGCTCCAGCTCAGTCACTGG	+
1	hsa-miR-574-5p	15	0.00232122	6.00731	0.19169	8	CACACTGG	ACACACTCACACACACACACTCA	+
1	hsa-miR-5586-3p	15	0.00243905	6.31225	0.194707	7	CACACTGG	CTTTAACCAGCTTGTCACTCTG	+
1	hsa-miR-4318	10	0.00256499	6.6382	0.198156	7	CACACTGG	AGCATGTACCCACAGTG	+
1	hsa-miR-6513-3p	12	0.00277643	7.18539	0.207787	8	CACACTGG	CTAGGGACAGATGACACTTGA	+
1	hsa-miR-8066	14	0.00303743	7.86086	0.213013	7	CACACTGG	TACATCCAAAAGATCACATTG	+
1	hsa-miR-4276	8	0.00327122	8.46592	0.213013	8	CACACTGG	GCACATGAGTCACTGAG	+
1	hsa-miR-595	13	0.00327434	8.47399	0.213013	8	CACACTGG	AGACACACCACGGCACACTTC	+
1	hsa-miR-892a	14	0.00350757	9.07758	0.213013	7	CACACTGG	CTACGCAGAAAGGACACAGTG	+
1	hsa-miR-4519	8	0.00373776	9.67332	0.213013	8	CACACTGG	CAGCCCTGCGCACTGCTG	+
1	hsa-miR-3911	16	0.00374307	9.68707	0.213013	6	CACACTGG	TGCCTCCTCCAGGATCCACACA	+

## Sheet: Sheet2
Query_ID	Target_ID	Optimal_offset	p-value	E-value	q-value	Overlap	Query_consensus	Target_consensus	Orientation
1	hsa-miR-4292	10	4.5794e-05	0.118515	0.0202831	6	CCCAGG	CCAAGGCCGGCCCAGGGG	+
1	hsa-miR-1343-3p	14	5.98841e-05	0.15498	0.0202831	6	CCCAGG	GCGAGAGTGCGGGCCCCAGGAG	+
1	hsa-miR-6783-3p	14	5.98841e-05	0.15498	0.0202831	6	CCCAGG	CTACAGAGGAGAAGCCCAGGAA	+
1	hsa-miR-6791-5p	14	5.98841e-05	0.15498	0.0202831	6	CCCAGG	TCCGCCTGCCCAGCCCCAGGGG	+
1	hsa-miR-7851-3p	14	5.98841e-05	0.15498	0.0202831	6	CCCAGG	TCCAACCTCAGTCTCCCAGGTA	+
1	hsa-miR-661	16	6.6929e-05	0.173212	0.0202831	6	CCCAGG	ACGCGCAGGCCAGAGACCCAGGCA	+
1	hsa-miR-3187-5p	17	7.11785e-05	0.18421	0.0202831	6	CCCAGG	CCTTCAGCCACACGCTGCCCAGG	+
1	hsa-miR-4456	11	7.41401e-05	0.191875	0.0202831	6	CCCAGG	AAAAGGAAGCCACCAGG	+
1	hsa-miR-8089	18	7.51327e-05	0.194443	0.0202831	6	CCCAGG	CTGCCCCAATCCCCTGTCCCCAGG	+
1	hsa-miR-4486	11	0.000132045	0.341732	0.0295687	6	CCCAGG	TGCCAGCCTCGCCCAGC	+
1	hsa-miR-6742-3p	13	0.000162347	0.420153	0.0295687	6	CCCAGG	CTAGAGGGGACAACCCAGGT	+
1	hsa-miR-204-3p	15	0.000172447	0.446293	0.0295687	6	CCCAGG	ACGTCCCTTTGCCTTCCCAGC	+
1	hsa-miR-6852-5p	14	0.000172447	0.446293	0.0295687	6	CCCAGG	CATGTCCTCAGAACCCCAGGG	+
1	hsa-miR-939-3p	14	0.000172447	0.446293	0.0295687	6	CCCAGG	CTGGGGAGCAGAGGCCCAGGG	+
1	hsa-miR-619-5p	16	0.000182547	0.472433	0.0295687	6	CCCAGG	GGCTCATGCCTGTAATCCCAGC	+
1	hsa-miR-612	19	0.000212848	0.55085	0.0323219	6	CCCAGG	AAGGAGCTCAGAAGCCCTGCCCAGC	+
1	hsa-miR-4505	10	0.000282481	0.73106	0.0399521	6	CCCAGG	TCCGTCCCAGCCCAGCCT	+
1	hsa-miR-4299	12	0.000296265	0.766733	0.0399521	6	CCCAGG	GCCTCTCATGTCACCAGC	+
1	hsa-miR-5787	12	0.000323391	0.836936	0.0399521	6	CCCAGG	ACCTCCCCGCGCCCCAGCCC	+
1	hsa-miR-4308	10	0.000328868	0.851112	0.0399521	6	CCCAGG	AAGAAGAAACTCCAGGGA	+
1	hsa-miR-3663-5p	15	0.000359031	0.929172	0.0415394	6	CCCAGG	CCGAGCACCACGCAGACCAGC	+
1	hsa-miR-548q	16	0.000379952	0.983316	0.0419617	6	CCCAGG	CCGCCATTACTTTTGCACCAGC	+
1	hsa-miR-29b-1-5p	18	0.000421793	1.0916	0.0427808	6	CCCAGG	TCTAAACCACCATATGAAACCAGC	+
1	hsa-miR-3116	14	0.000422584	1.09365	0.0427808	6	CCCAGG	AGTCCCTACTATGTTCCAGGCA	+
1	hsa-miR-1254	16	0.000469438	1.21491	0.0432503	6	CCCAGG	ACTGCAGGCTCCAGCTTCCAGGCT	+
1	hsa-miR-619-3p	16	0.000469438	1.21491	0.0432503	6	CCCAGG	ACTGGGCACAAACATGTCCAGGTC	+
1	hsa-miR-6776-5p	13	0.000513159	1.32805	0.0432503	6	CCCAGG	AACCCCCACTGCACCCAGA	+
1	hsa-miR-7155-5p	13	0.000513159	1.32805	0.0432503	6	CCCAGG	GATGGCCCAAGACCCCAGA	+
1	hsa-miR-378g	14	0.000553751	1.43311	0.0432503	6	CCCAGG	CTTCTGACTCCAAGCCCAGT	+
1	hsa-miR-1285-3p	16	0.000617356	1.59772	0.0432503	6	CCCAGG	AGGTCTCACTTTGTTGCCCAGA	+
1	hsa-miR-4700-5p	16	0.000617356	1.59772	0.0432503	6	CCCAGG	ACACACTGTCCTCATCCCCAGA	+
1	hsa-miR-4646-5p	16	0.000623996	1.6149	0.0432503	6	CCCAGG	TCCCTCAGCTCCTCTTCCCAGT	+
1	hsa-miR-4667-5p	16	0.000623996	1.6149	0.0432503	6	CCCAGG	GGTTCTCCTTCTGCTCCCCAGT	+
1	hsa-miR-6860	16	0.000623996	1.6149	0.0432503	6	CCCAGG	ACTCACCACAGCCCTGCCCAGT	+
1	hsa-miR-6861-5p	16	0.000623996	1.6149	0.0432503	6	CCCAGG	CCTGGAGCCCCACCTACCCAGT	+
1	hsa-miR-3192-5p	17	0.000652086	1.6876	0.0432503	6	CCCAGG	TTCCACTGCTACAACCTCCCAGA	+
1	hsa-miR-6506-5p	17	0.000659116	1.70579	0.0432503	6	CCCAGG	ACCATATTCAGTGACATCCCAGT	+
1	hsa-miR-5189-5p	18	0.000686815	1.77748	0.0432503	6	CCCAGG	CCTGTCCATCCGCCTGTGCCCAGA	+
1	hsa-miR-637	18	0.000694236	1.79668	0.0432503	6	CCCAGG	ACGCAGAGCCCGAAAGCCCCCAGT	+
1	hsa-miR-331-3p	12	0.000825269	2.1358	0.0491013	6	CCCAGG	TTCTAGGATAGGCCCAGGGGC	+
1	hsa-miR-7152-3p	14	0.000842151	2.17949	0.0491013	6	CCCAGG	GCCTCCTGTCCAGGACCAGA	+
1	hsa-miR-3661	13	0.000875154	2.2649	0.0491013	6	CCCAGG	CAGCTGTCCGAGTCCCAGGTCA	+
1	hsa-miR-5589-5p	14	0.000895989	2.31882	0.0491013	6	CCCAGG	ACTGCACAAGAGCACCCAGCC	+
1	hsa-miR-7978	15	0.000895989	2.31882	0.0491013	6	CCCAGG	TGAGCAACGCTATACACCAGA	+
1	hsa-miR-4490	16	0.000949825	2.45815	0.0491013	6	CCCAGG	TATGCCCAAATCTCTTACCAGA	+
1	hsa-miR-4731-5p	15	0.000949825	2.45815	0.0491013	6	CCCAGG	CACACTCATGTGGCCCCCAGCA	+
1	hsa-miR-4774-5p	16	0.000949825	2.45815	0.0491013	6	CCCAGG	TTATTACCTACTACATACCAGA	+
1	hsa-miR-6131	12	0.0011694	3.0264	0.0591927	6	CCCAGG	CACTCCCATCTGACCAGCC	+
1	hsa-miR-3652	10	0.00127276	3.2939	0.0618478	6	CCCAGG	TCCTCACACCTCCAGCCG	+
1	hsa-miR-4430	10	0.00127276	3.2939	0.0618478	6	CCCAGG	CTCCGCTCACTCCAGCCT	+
1	hsa-miR-133a-5p	15	0.00140059	3.62472	0.0667247	6	CCCAGG	ATTTGGTTCCATTTTACCAGCT	+
1	hsa-miR-326	12	0.00145463	3.76458	0.0677391	6	CCCAGG	CTGGAGGAAGGGCCCAGAGG	+
1	hsa-miR-138-5p	16	0.00147764	3.82412	0.0677391	6	CCCAGG	CGGCCTGATTCACAACACCAGCT	+
1	hsa-miR-1298-3p	13	0.00154555	3.99989	0.0695404	6	CCCAGG	GTTCAGTCAGTTGCCCAGATG	+
1	hsa-miR-330-5p	14	0.00163647	4.23517	0.0722922	6	CCCAGG	GCCTAAGACACAGGCCCAGAGA	+
1	hsa-miR-875-3p	15	0.00181013	4.68461	0.0785359	6	CCCAGG	CACAACCTCAGTGTTTCCAGG	+
1	hsa-miR-4720-5p	16	0.00191468	4.95519	0.0816148	6	CCCAGG	AAGTTATACCAAATATGCCAGG	+
1	hsa-miR-6764-3p	13	0.00201317	5.2101	0.0817674	6	CCCAGG	CTGTCAAGGAAAGACCAGAGA	+
1	hsa-miR-6824-3p	13	0.00201317	5.2101	0.0817674	6	CCCAGG	CTGGGGTGGCAAGACCAGAGA	+
1	hsa-miR-4638-3p	17	0.00201922	5.22575	0.0817674	6	CCCAGG	CGGCCGGCTGAGCGGTGTCCAGG	+
1	hsa-miR-4492	8	0.00268825	6.95718	0.107075	6	CCCAGG	GGCGCGCGCCCAGCCCC	+
1	hsa-miR-320e	9	0.00289453	7.49103	0.113431	6	CCCAGG	CCTTCTCAACCCAGCTTT	+
1	hsa-miR-762	13	0.00371922	9.62533	0.143436	6	CCCAGG	GCTCGGCCCCGGCCCCAGCCCC	+
1	hsa-miR-4314	11	0.00379192	9.81348	0.143955	6	CCCAGG	CTGTCCCATTTCCCAGAG	+
