# Supplementary material for: Cleavage and Polyadenylation Specific Factor 1 Promotes Tumor Progression via Alternative Polyadenylation and Splicing in Hepatocellular Carcinoma
Source: Front Cell Dev Biol. 2021 Mar 4;9:616835. doi: 10.3389/fcell.2021.616835 (PMC7969726; doi:10.3389/fcell.2021.616835)
Supplement: Supplementary file 10 [file Data_Sheet_3.XLSX]

## Sheet: Sheet1
#node1	node2	node1_string_id	node2_string_id	neighborhood_on_chromosome	gene_fusion	phylogenetic_cooccurrence	homology	coexpression	experimentally_determined_interaction	database_annotated	automated_textmining	combined_score
CPSF1	SNRPD3	9606.ENSP00000484669	9606.ENSP00000215829	0	0	0	0	0.254	0	0.9	0.069	0.924
CPSF1	PAPOLA	9606.ENSP00000484669	9606.ENSP00000216277	0	0	0	0	0.153	0.757	0.9	0.882	0.997
CPSF1	PABPN1	9606.ENSP00000484669	9606.ENSP00000216727	0	0	0	0	0.312	0	0.9	0.724	0.979
CPSF1	CSTF1	9606.ENSP00000484669	9606.ENSP00000217109	0	0	0	0	0.145	0	0.9	0.883	0.989
CPSF1	HNRNPL	9606.ENSP00000484669	9606.ENSP00000221419	0	0	0	0	0.45	0	0.9	0.073	0.944
CPSF1	POLR2I	9606.ENSP00000484669	9606.ENSP00000221859	0	0	0	0	0.162	0	0.9	0.216	0.928
CPSF1	PRPF19	9606.ENSP00000484669	9606.ENSP00000227524	0	0	0	0	0.39	0	0.9	0.107	0.94
CPSF1	NUP107	9606.ENSP00000484669	9606.ENSP00000229179	0	0	0	0	0.643	0	0.9	0	0.962
CPSF1	SRSF9	9606.ENSP00000484669	9606.ENSP00000229390	0	0	0	0	0.164	0.261	0.9	0.13	0.939
CPSF1	NUP155	9606.ENSP00000484669	9606.ENSP00000231498	0	0	0	0	0.818	0	0.9	0.044	0.981
CPSF1	CPSF3	9606.ENSP00000484669	9606.ENSP00000238112	0	0	0	0	0.241	0.983	0.9	0.917	0.999
CPSF1	DDX39A	9606.ENSP00000484669	9606.ENSP00000242776	0	0	0	0	0.16	0	0.9	0.278	0.934
CPSF1	SNRPA	9606.ENSP00000484669	9606.ENSP00000243563	0	0	0	0	0.153	0	0.9	0.603	0.963
CPSF1	SRSF6	9606.ENSP00000484669	9606.ENSP00000244020	0	0	0	0	0.201	0.261	0.9	0.159	0.943
CPSF1	THOC2	9606.ENSP00000484669	9606.ENSP00000245838	0	0	0	0	0.376	0	0.9	0	0.934
CPSF1	SYMPK	9606.ENSP00000484669	9606.ENSP00000245934	0	0	0	0	0.232	0.966	0.9	0.868	0.999
CPSF1	SRSF1	9606.ENSP00000484669	9606.ENSP00000258962	0	0	0	0	0.441	0.261	0.9	0.193	0.962
CPSF1	NUP133	9606.ENSP00000484669	9606.ENSP00000261396	0	0	0	0	0.659	0	0.9	0.148	0.968
CPSF1	GTF3C3	9606.ENSP00000484669	9606.ENSP00000263956	0	0	0	0	0.116	0.937	0	0	0.942
CPSF1	CPSF6	9606.ENSP00000484669	9606.ENSP00000266679	0	0	0	0	0.2	0	0.9	0.689	0.972
CPSF1	SNRPF	9606.ENSP00000484669	9606.ENSP00000266735	0	0	0	0	0.288	0	0.9	0.067	0.927
CPSF1	EIF4A3	9606.ENSP00000484669	9606.ENSP00000269349	0	0	0	0	0.136	0	0.9	0.269	0.931
CPSF1	SNRPG	9606.ENSP00000484669	9606.ENSP00000272348	0	0	0	0	0.31	0	0.9	0	0.928
CPSF1	HNRNPU	9606.ENSP00000484669	9606.ENSP00000283179	0	0	0	0	0.3	0	0.9	0.291	0.946
CPSF1	NUP205	9606.ENSP00000484669	9606.ENSP00000285968	0	0	0	0	0.174	0	0.9	0.189	0.927
CPSF1	SSU72	9606.ENSP00000484669	9606.ENSP00000291386	0	0	0	0	0.06	0.719	0.6	0.681	0.961
CPSF1	CPSF4	9606.ENSP00000484669	9606.ENSP00000292476	0	0	0	0	0.082	0.998	0.9	0.921	0.999
CPSF1	WDR82	9606.ENSP00000484669	9606.ENSP00000296490	0	0	0	0	0.152	0.692	0.6	0.469	0.937
CPSF1	SLU7	9606.ENSP00000484669	9606.ENSP00000297151	0	0	0	0	0.093	0	0.9	0.265	0.927
CPSF1	PCF11	9606.ENSP00000484669	9606.ENSP00000298281	0	0	0	0	0.086	0.692	0.9	0.836	0.994
CPSF1	CPSF2	9606.ENSP00000484669	9606.ENSP00000298875	0	0	0	0	0.443	0.964	0.9	0.925	0.999
CPSF1	NUDT21	9606.ENSP00000484669	9606.ENSP00000300291	0	0	0	0	0.224	0	0.9	0.765	0.98
CPSF1	SNRPD1	9606.ENSP00000484669	9606.ENSP00000300413	0	0	0	0	0.254	0	0.9	0.057	0.923
CPSF1	PCBP1	9606.ENSP00000484669	9606.ENSP00000305556	0	0	0	0	0.283	0	0.9	0.053	0.926
CPSF1	SF3B3	9606.ENSP00000484669	9606.ENSP00000305790	0	0	0	0.542	0.338	0	0.9	0.286	0.939
CPSF1	U2AF2	9606.ENSP00000484669	9606.ENSP00000307863	0	0	0	0	0.38	0	0.9	0.481	0.965
CPSF1	DDX23	9606.ENSP00000484669	9606.ENSP00000310723	0	0	0	0	0.154	0	0.9	0.187	0.925
CPSF1	CSTF3	9606.ENSP00000484669	9606.ENSP00000315791	0	0	0	0	0.183	0.799	0.9	0.983	0.999
CPSF1	HNRNPA0	9606.ENSP00000484669	9606.ENSP00000316042	0	0	0	0	0.433	0	0.9	0.161	0.948
CPSF1	SNRNP200	9606.ENSP00000484669	9606.ENSP00000317123	0	0	0	0	0.294	0	0.9	0	0.926
CPSF1	RBBP6	9606.ENSP00000484669	9606.ENSP00000317872	0	0	0	0	0.084	0.775	0	0.734	0.94
CPSF1	MAGOHB	9606.ENSP00000484669	9606.ENSP00000319240	0	0	0	0	0.213	0	0.9	0.106	0.923
CPSF1	HNRNPM	9606.ENSP00000484669	9606.ENSP00000325376	0	0	0	0	0.398	0.261	0.9	0.203	0.959
CPSF1	WDR33	9606.ENSP00000484669	9606.ENSP00000325377	0	0	0	0	0.197	0.996	0.9	0.911	0.999
CPSF1	SRSF7	9606.ENSP00000484669	9606.ENSP00000325905	0	0	0	0	0.287	0	0.9	0.104	0.93
CPSF1	SRRM1	9606.ENSP00000484669	9606.ENSP00000326261	0	0	0	0	0.119	0	0.9	0.663	0.967
CPSF1	CSTF2T	9606.ENSP00000484669	9606.ENSP00000332444	0	0	0	0	0.144	0.751	0.9	0.75	0.993
CPSF1	SF3B1	9606.ENSP00000484669	9606.ENSP00000335321	0	0	0	0	0.143	0	0.9	0.382	0.942
CPSF1	FIP1L1	9606.ENSP00000484669	9606.ENSP00000336752	0	0	0	0	0.265	0.979	0.9	0.794	0.999
CPSF1	SARNP	9606.ENSP00000484669	9606.ENSP00000337632	0	0	0	0	0.256	0	0.9	0.072	0.925
CPSF1	HNRNPA1	9606.ENSP00000484669	9606.ENSP00000341826	0	0	0	0	0.439	0	0.9	0.139	0.947
CPSF1	NUP43	9606.ENSP00000484669	9606.ENSP00000342262	0	0	0	0	0.117	0	0.9	0.262	0.929
CPSF1	SNRPD2	9606.ENSP00000484669	9606.ENSP00000342374	0	0	0	0	0.31	0	0.9	0.145	0.935
CPSF1	CPSF7	9606.ENSP00000484669	9606.ENSP00000345412	0	0	0	0	0.111	0	0.9	0.653	0.966
CPSF1	HNRNPA2B1	9606.ENSP00000484669	9606.ENSP00000346694	0	0	0	0	0.439	0	0.9	0.066	0.943
CPSF1	HNRNPH1	9606.ENSP00000484669	9606.ENSP00000349168	0	0	0	0	0.422	0	0.9	0.329	0.957
CPSF1	PTBP1	9606.ENSP00000484669	9606.ENSP00000349428	0	0	0	0	0.356	0	0.9	0.23	0.946
CPSF1	XAB2	9606.ENSP00000484669	9606.ENSP00000351137	0	0	0	0	0.45	0	0.9	0	0.942
CPSF1	PCBP2	9606.ENSP00000484669	9606.ENSP00000352438	0	0	0	0	0.203	0.313	0.9	0	0.94
CPSF1	CTNNBL1	9606.ENSP00000484669	9606.ENSP00000355050	0	0	0	0	0.302	0	0.9	0	0.927
CPSF1	DHX9	9606.ENSP00000484669	9606.ENSP00000356520	0	0	0	0	0.336	0	0.9	0.135	0.937
CPSF1	SF3B5	9606.ENSP00000484669	9606.ENSP00000356541	0	0	0	0	0.273	0	0.9	0	0.924
CPSF1	RBMX	9606.ENSP00000484669	9606.ENSP00000359645	0	0	0	0	0.406	0	0.9	0	0.938
CPSF1	MAGOH	9606.ENSP00000484669	9606.ENSP00000360525	0	0	0	0	0.213	0	0.9	0.105	0.923
CPSF1	NUP188	9606.ENSP00000484669	9606.ENSP00000361658	0	0	0	0	0.3	0	0.9	0	0.927
CPSF1	HNRNPH2	9606.ENSP00000484669	9606.ENSP00000361927	0	0	0	0	0.076	0	0.9	0.331	0.932
CPSF1	CSTF2	9606.ENSP00000484669	9606.ENSP00000362063	0	0	0	0	0.153	0.762	0.9	0.879	0.997
CPSF1	SRSF3	9606.ENSP00000484669	9606.ENSP00000362820	0	0	0	0	0.307	0	0.9	0.234	0.942
CPSF1	SRSF4	9606.ENSP00000484669	9606.ENSP00000362900	0	0	0	0	0.063	0.261	0.9	0.13	0.931
CPSF1	PRPF4	9606.ENSP00000484669	9606.ENSP00000363313	0	0	0	0	0.253	0	0.9	0.09	0.926
CPSF1	HNRNPR	9606.ENSP00000484669	9606.ENSP00000363745	0	0	0	0	0.327	0	0.9	0.172	0.939
CPSF1	NCBP1	9606.ENSP00000484669	9606.ENSP00000364289	0	0	0	0	0.338	0.615	0.9	0.157	0.975
CPSF1	HNRNPK	9606.ENSP00000484669	9606.ENSP00000365439	0	0	0	0	0.43	0	0.9	0.107	0.944
CPSF1	DHX16	9606.ENSP00000484669	9606.ENSP00000365625	0	0	0	0	0.255	0	0.9	0.215	0.936
CPSF1	NUP160	9606.ENSP00000484669	9606.ENSP00000367721	0	0	0	0	0.252	0	0.9	0.129	0.929
CPSF1	HNRNPUL1	9606.ENSP00000484669	9606.ENSP00000375863	0	0	0	0	0.139	0	0.9	0.329	0.937
CPSF1	HNRNPA3	9606.ENSP00000484669	9606.ENSP00000376309	0	0	0	0	0.244	0	0.9	0.066	0.923
CPSF1	PPP1CB	9606.ENSP00000484669	9606.ENSP00000378769	0	0	0	0	0.063	0.829	0.6	0.204	0.942
CPSF1	DDX39B	9606.ENSP00000484669	9606.ENSP00000379475	0	0	0	0	0.389	0	0.9	0.118	0.941
CPSF1	ELAVL1	9606.ENSP00000484669	9606.ENSP00000385269	0	0	0	0	0.391	0	0.9	0.147	0.943
CPSF1	EFTUD2	9606.ENSP00000484669	9606.ENSP00000392094	0	0	0	0	0.477	0	0.9	0.33	0.961
CPSF1	POLDIP3	9606.ENSP00000484669	9606.ENSP00000397927	0	0	0	0	0.112	0.412	0.9	0.125	0.948
CPSF1	HNRNPF	9606.ENSP00000484669	9606.ENSP00000400433	0	0	0	0	0.289	0	0.9	0.162	0.935
CPSF1	SNRPE	9606.ENSP00000484669	9606.ENSP00000400591	0	0	0	0	0.315	0	0.9	0	0.928
CPSF1	TRA2B	9606.ENSP00000484669	9606.ENSP00000416959	0	0	0	0	0.436	0	0.9	0.066	0.942
CPSF1	THOC5	9606.ENSP00000484669	9606.ENSP00000420306	0	0	0	0	0.283	0	0.9	0.174	0.935
CPSF1	PUF60	9606.ENSP00000484669	9606.ENSP00000434359	0	0	0	0	0.247	0	0.9	0.224	0.936
CPSF1	NXF1	9606.ENSP00000484669	9606.ENSP00000436679	0	0	0	0	0.105	0	0.9	0.337	0.935
CPSF1	HNRNPC	9606.ENSP00000484669	9606.ENSP00000451291	0	0	0	0	0.398	0	0.9	0.251	0.951
CPSF1	SRSF5	9606.ENSP00000484669	9606.ENSP00000452123	0	0	0	0	0.092	0.261	0.9	0.13	0.933
CPSF1	RNPS1	9606.ENSP00000484669	9606.ENSP00000457723	0	0	0	0	0.2	0	0.9	0.421	0.949
CPSF1	PRPF8	9606.ENSP00000484669	9606.ENSP00000460348	0	0	0	0	0.285	0	0.9	0.088	0.929
CPSF1	SNRNP70	9606.ENSP00000484669	9606.ENSP00000472998	0	0	0	0	0.358	0.261	0.9	0.494	0.972
CPSF1	POLR2A	9606.ENSP00000484669	9606.ENSP00000480158	0	0	0	0	0.108	0.51	0.9	0.206	0.96
CPSF1	SRRT	9606.ENSP00000484669	9606.ENSP00000480421	0	0	0	0	0.316	0.057	0.9	0.099	0.934
